# Supplementary material for: Ancestry-specific associations identified in genome-wide combined-phenotype study of red blood cell traits emphasize benefits of diversity in genomics
Source: BMC Genomics. 2020 Mar 14;21:228. doi: 10.1186/s12864-020-6626-9 (PMC7071748; doi:10.1186/s12864-020-6626-9)
Supplement: Supplementary file 2 — Additional file 2. Twelve supplemental tables supporting findings reported in the main text. Tables cover trait, genotyping, and QC description; ancestry- and trait-specific findings for combined-phenotype lead SNPs; sensitivity analysis of a deletion at the HBA1/2 locus; generalization of previously reported findings to PAGE study populations; and eQTL findings for PAGE lead SNPs in relevant tissue types. [file 12864_2020_6626_MOESM2_ESM.xlsx]

## Sheet: Supp Tables Desc
Table number	Title and description of table contents
S1	Descriptions and derivations of standardized red blood cell traits: includes acronyms used throughout paper as well as calculations used to derive blood cell indices from primary traits.
S2	Genotyping platforms and QC measures used by participating study populations:
S3	Ancestry representation by self-reported race/ethnicity by RBC trait: number of PAGE participants with both genotype and phenotype information for each RBC trait. Total number indicates maximum possible study population size per trait, with total after exclusion criteria representing the number of individuals included in analyses of each trait.
S4	Descriptive statistics for PAGE participants by study and race/ethnicity: basic demographic information and RBC trait mean/standard deviation reported for each sub-study included in the analysis.
S5A	Univariate summary statistics for combined-phenotype lead SNPs in combined multi-ethnic study population:
S5B	Univariate results for combined-phenotype lead SNPs in African Americans: Results for variants as described in Table S5A, restricted to a meta-analysis of self-reported African American study participants
S5C	Univariate results for combined-phenotype lead SNPs in European Americans: Results for variants as described in Table S5A, restricted to a meta-analysis of self-reported European American study participants
S5D	Univariate results for combined-phenotype lead SNPs in Hispanics/Latinos: Results for variants as described in Table S5A, restricted to a meta-analysis of self-reported Hispanic/Latino study participants
S6	Effect direction of combined-phenotype lead SNPs significant for multiple traits are consistent with phenotypic correlation structure of RBC traits. Trait-specific comparison (for traits with r2>0.2) of direction and magnitude of effect for lead SNPs which exceeded genome-wide significance (p<5E-09). Orange-highlighted rows indicate instances in which the directions of effect at the lead SNP did …
S7	LD proxies by ancestry for previously unreported lead SNPs: for rs6573766 and rs145548796, trait-specific p-values and population-specific allele frequencies and LD proxies (SNPs with r2>0.6) are reported. Notably, alelle frequencies were sufficiently low for rs145548796 that it could not be detected in any of the PAGE ancestry-specific subpopulations, and no variants in high LD (r2>0.8) were pre…
S8	Comparison of unadjusted and esv3637548-adjusted trait-specific p-values at HBA1/2 locus on chromosome 16 in MEGA-genotyped individuals: reports p-values in the combined study population of participants with MEGA genotyping information for all variants reported as independent at the HBA1/2 locus, as well as LD in the same study population between esv3637548 and each reported independent lead vari…
S9	Generalization of previously reportly RBC trait index SNPs to PAGE: evaluation of all SNPs previously reported as lead SNPs exceeding p<5E-08 and measured in one or more PAGE-participating studies. Includes information for each SNP for all traits and the number of traits for which each SNP being evaluated exceeded the generalization significance threshold of p<1E-04.
S10	Shared generalization at previously published index SNPs across seven RBC traits:
S11	Generalization of previously reported association signals and index SNPs to the PAGE trans-ethnic study population and ancestry-specific sub-populations:
S12	eQTL information for lead SNPs and genes within 500kb for whole blood, liver, thyroid, and spleen tissues in GTEx: relevant tissues for eQTL information were selected based on availability in GTEx and similarity to processes involving development, maintenance, or processing of RBCs.

## Sheet: Table S1
Table S1. Descriptions and derivations of standardized red blood cell traits
Trait	Acronym	Calculation	Units	Measures
Red blood cell count	RBCC	N/A	106 cells /mm3	Number of RBCs per unit of volume
Hemoglobin	HGB	N/A	g/dL	Blood level of hemoglobin
Hematocrit	HCT	N/A	%	Proportion of whole blood comprising RBCs
Mean corpuscular hemoglobin	MCH	HGB*10 / RBC	picogram	Average hemoglobin protein per RBC (mass)
Mean corpuscular hemoglobin concentration	MCHC	HGB*100 / HCT	g/dL	Average hemoglobin protein per RBC (concentration)
Mean corpuscular volume	MCV	HCT*10 / RBC	femtoliter	Average size of RBC
Red cell distribution width (coefficient-of-variation measure)	RDW	SDMCV / MCV	%	Distribution of RBC size within an individual

## Sheet: Table S2
Table S2. Genotyping platforms and QC measures used by participating study populations
	ARIC	BioME	BioME	CARDIA	WHI-GARNET	WHI-GECCO	WHI-HIPFX	WHI-LLS	WHI-MOPMAP	WHI-SHARe	WHI-WHIMS	PAGE*
N genotyped	12063	8485	743	2556	4529	1583	3293	1115	2290	3117	5687	29223
Genotyping Platform	Affymetrix Genome-Wide Human SNP Array 6.0	Illumina OmniExpress	Affymetrix Genome-Wide Human SNP Array 6.0	Affymetrix Genome-Wide Human SNP Array 6.0	Illumina Human Omni1-Quad v1-0 B	Illumina 610 and Cytochip 370K	Illumina 550K and 610K	Illumina Human Omni1-Quad v1-0 B	Affymetrix Gene Titan, Axiom Genome-Wide, Human CEU I Array Plate	Affymetrix Genome-Wide Human SNP Array 6.0	Illumina Human OmniExpress Exome-8v1_B Genome-Wide Human	Illumina Infinium Expanded Multi-Ethnic Genotyping Array
SNP call rate QC filter	0.9	0.98	0.98	0.98	0.98	0.98	0.98	0.98	0.9	0.98	0.98	0.98
Sample call rate QC filter	0.95											0.98
Other QC criteria applied	1) samples with <18 fingerprinting assays working 2) samples with>3 discordant fingerprinting assays 3) duplicates 4) samples creating large number of haploid heterozygous calls 5) extreme heterozygosity value 6) low-level IBD/IBS sharing with large number of samples 7) nearest neighbor analysis outlier 8) outliers from clustering based on missingness 9) HWEp<10E-06	1) Heterozygosity: coefficient < -0.1 or > 0.3 for common variants (MAF>1%); 2) inbreeding coefficient < 0.4 or > 0.9 for rare variants (MAF<1%); 3) Sex mismatch, 4)Related Individuals and 5) Ancestry Outliers.		1) 10 severe PC outliers prior to QC 2) samples with <18 fingerprinting assays working 3) samples with >3 discordant fingerprinting assays 4) duplicates 5) samples creating large number of haploid heterozygous calls 6) extreme heterozygosity value 7) low-level IBD/IBS sharing with large number of samples 8) nearest neighbor analysis outlier 9) outliers from clustering based on missingness	1) duplicates; 2) had Y-chromosome; 3) blind duplicate concordance; 4) relatedness							1) gender discrepancies, 2) Mendelian inconsistencies, 3) unexpected duplication, 4) unexpected non-duplication, 5) poor performance, 6) identity issues, 7) restricted consent. SNP QC: 1) CIDR technical filters, 2) SNPs with missing call rate >= 2%, 3) SNPs with more than 6 discordant calls in 988 study duplicates, 4) SNPs with greater than 1 Mendelian errors in 282 trios and 1,439 duos, 5) SNPs …
ARIC: Atherosclerosis Risk in Communities Study, CARDIA: Coronary Artery Risk Development in Young Adults, PAGE: Population Architecture using Genetic Epidemiology study, WHI: Women’s Health Initiative. GARNET: genomics and randomized trial network, GECCO: genetics and epidemiology of colorectal cancer consortium, HIPFX: Hip Fracture, LLS: long-life study, MOPMAP: , SHARe: SNP Health Association …
All genotypes imputed to the 1000 Genomes phase 3 v 5 reference panel; Build 37 of the Genome Reference Consortium was used to assign chromosomal positions and rsid numbers (dbSNP v150).

## Sheet: Table S3
Table S3. Ancestry representation by self-reported race/ethnicity by RBC trait
Number of study participants by self-reported race/ethnicity
N	HCT	HGB	MCH	MCHC	MCV	RBCC	RDW
African American	16256	16258	8707	16301	8690	8692	6153
Hispanic/Latino	20796	20784	17426	20811	17409	17439	17305
European American	29514	29509	14715	29494	14710	14712	9630
Asian	634	633	127	633	127	127	123
Native American	604	604	20	20	603	20	20
Other	383	383	383	383	383	383	383
Total	68187	68171	41378	67642	41922	41373	33614
Total following exclusion criteria:	67885	67870	41317	67856	41276	41310	33549
Percent excluded:	0.4429	0.441537	0.147421	*	1.54096	0.152273	0.193372
Proportion of study participants by self-reported race/ethnicity
N	HCT	HGB	MCH	MCHC	MCV	RBCC	RDW
African American	0.238403	0.238489	0.210426	0.240989	0.20729	0.210089	0.183049
Hispanic/Latino	0.304985	0.30488	0.421142	0.307664	0.415271	0.421507	0.514815
European American	0.432839	0.432867	0.355624	0.436031	0.35089	0.355594	0.286488
Asian	0.00929796	0.00928547	0.00306926	0.00935809	0.00302944	0.00306963	0.00365919
Native American	0.00885799	0.00886007	0.000483349	0.000295674	0.0143839	0.000483407	0.00059499
Other	0.00561691	0.00561822	0.00925613	0.00566216	0.00913601	0.00925725	0.0113941
*MCHC was reported for 67,642 individuals, but can be calculated using HCT and HGB, hence was available for analysis in the maximal intersection of individuals with HCT and HGB.

## Sheet: Table S4
Table S4. Descriptive statistics for PAGE participants by study and race/ethnicity.
	ARIC		BioME						CARDIA		WHI					HCHS/SOL
	African American	European American	European American	African American	Hispanic/ Latino	Asian American	Native American	Other	African American	European American	African American	Asian American	European American	Hispanic/ Latino	Native American	Hispanic/ Latino
Women, N(%)	1,763(63%)	4,884 (53%)	232 (39%)	1715 (60%)	2,676 (61%)	66 (52%)	10 (50%)	159 (42%)	538 (61%)	884 (54%)	1	1	1	1	1	6,929 (59%)
Age, years	53.4 (5.78)	54.2 (5.68)	63.6 (11.68)	51.3 (14.1)	54.5 (14.2)	47.8 (16.4)	52.8 (14.9)	51.2 (14.1)	24.4 (3.83)	25.6 (3.35)	61.7 (7.05)	66.7 (6.43)	66.96 (6.56)	60.5 (6.75)	61.7 (7.31)	46.0 (13.83)
HCT	40.33 (4.18)	42.18 (3.71)	39.41 (4.49)	37.96 (4.76)	38.78 (4.62)	39.78 (4.65)	39.14 (5.33)	39.26 (4.58)	41.06 (4.53)	42.91 (4.10)	39.06 (3.02)	40.23 (3.00)	40.47 (2.87)	39.94 (2.76)	40.27 (2.99)	42.12 (4.04)
HGB	13.23 (1.42)	14.13 (1.31)	13.35 (1.59)	12.62 (1.65)	13.00 (1.62)	13.41 (1.64)	13.06 (1.97)	13.15 (1.62)	13.73 (1.54)	14.56 (1.35)	12.92 (1.00)	13.53 (0.97)	13.65 (0.96)	13.44 (0.94)	13.49 (1.03)	13.81 (1.49)
MCH	28.94 (2.45)	30.58 (1.69)	31.12 (2.47)	24.42 (3.06)	30.04 (2.68)	30.49 (3.33)	30.22 (3.26)	29.46 (2.93)	29.08 (2.43)	30.30 (1.62)	28.71 (2.27)	N/A	30.26 (1.82)	29.98 (1.88)	N/A	29.22 (2.11)
MCHC	32.79 (1.14)	33.50 (0.94)	33.86 (0.74)	33.18 (0.89)	33.48 (0.85)	33.69 (0.78)	33.24 (1.09)	33.46 (0.94)	33.46 (0.89)	33.95 (0.81)	32.95 (1.17)	33.62 (1.05)	33.59 (1.02)	33.54 (1.01)	33.52 (1.02)	32.76 (1.38)
MCV	86.67 (6.04)	90.58 (4.18)	91.97 (6.23)	88.52 (7.89)	89.55 (6.79)	90.25 (8.11)	90.60 (8.03)	87.81 (7.36)	86.90 (6.24)	89.25 (4.31)	88.21 (6.51)	N/A	91.80 (4.97)	90.31 (4.99)	N/A	89.31 (5.72)
RBCC	4.53 (0.48)	4.57 (0.42)	4.30 (0.53)	4.29 (0.59)	4.33 (0.54)	4.41 (0.59)	4.37 (0.51)	4.48 (0.56)	4.73 (0.55)	4.82 (0.49)	4.43 (0.47)	N/A	4.41 (0.42)	4.42 (0.40)	N/A	4.73 (0.44)
RDW	14.71 (1.15)	13.67 (1.05)	14.14 (1.43)	14.68 (1.60)	14.22 (1.47)	13.92 (2.14)	14.31 (2.03)	14.27 (1.81)	N/A	N/A	14.48 (1.33)	N/A	13.95 (1.14)	13.89 (1.07)	N/A	13.67 (1.14)
ARIC: Atherosclerosis Risk in Communities Study, HCHS/SOL: Hispanic Community Health Study/Study of Latinos, PAGE: Population Architecture using Genetic Epidemiology study, WHI: Women’s Health Initiative. *Note: N represents the maximum number of individuals with any phenotype at the earliest available visit.

## Sheet: Table S5A
Table S5A. Univariate summary statistics for combined-phenotype lead SNPs in combined multi-ethnic study population.
Primary (*) or conditionally independent (†)	rsid	Chr:Pos	Proximal gene	Ref Allele	Alt Allele	CAF	AfAm CAF	Euro CAF	Hisp CAF	HCT beta	HCT SE	HCT p-value	HCT het pval	HCT effN	HGB beta	HGB SE	HGB p-value	HGB het pval	HGB effN	MCH beta	MCH SE	MCH p-value	MCH het pval	MCH effN	MCHC beta	MCHC SE	MCHC p-value	MCHC het pval	MCHC effN	MCV beta	MCV SE	MCV p-value	MCV het pval	MCV effN	RBCC beta	RBCC SE	RBCC p-value	RBCC het pval	RBCC effN	RDW beta	RDW SE	RDW p-value	RDW het pval	RDW effN
*	rs61523591	2:46372781	PRKCE	t	c	0.1601	0.2072	0.1459	0.1459	-0.2117	0.0295	6.934e-13	0.402	10384.2	-0.0696	0.008	4.256e-18	0.1845	18217.6	0.0059	0.0199	0.7674	0.1719	11006.5	0.003	0.0076	0.6964	0.3383	18288.3	0.0474	0.052	0.3626	0.2967	11012.4	-0.0225	0.0039	1.198e-08	0.6916	11116.7	0.0022	0.0105	0.834	0.3971	8966.56
*	rs73210009	3:195830276	TFRC	a	g	0.6231	0.7859	0.554	0.6589	-0.0465	0.0186	0.01228	0.289	29952.1	-0.0277	0.0063	1.194e-05	0.4922	29979.9	-0.1044	0.0155	1.582e-11	0.4444	18035.4	-0.0277	0.0061	5.18e-06	0.8902	30027.3	-0.2453	0.0403	1.128e-09	0.3526	18079.3	0.0042	0.0031	0.174	0.2226	17848.9	0.0417	0.0081	2.958e-07	0.08424	15031.9
*	rs2361016	3:24341268	THRB	a	t	0.7191	0.8025	0.6802	0.7513	0.0164	0.0201	0.4143	0.02638	25423.3	0.0094	0.0068	0.1705	0.03582	25467.2	0.106	0.0168	2.873e-10	0.9028	15468.8	0.0091	0.0065	0.1628	0.7151	25532.9	0.2602	0.0438	2.741e-09	0.8001	15503.7	-0.0134	0.0034	7.181e-05	0.01339	15292.3	-0.0241	0.009	0.007602	0.9458	12247.9
*	rs218265	4:55408999	KIT	t	c	0.2307	0.2423	0.1578	0.3189	-0.0852	0.0219	9.878e-05	0.7663	21985.5	-0.0208	0.0074	0.005135	0.884	21927.1	0.1932	0.0181	1.217e-26	0.5851	13720.7	0.0187	0.0072	0.009343	0.9052	21743.9	0.5089	0.0474	7.469e-27	0.7617	13556.9	-0.0382	0.0035	5.059e-27	0.4253	13997.2	-0.0152	0.0092	0.09989	0.6041	11850.6
*	rs4535497	5:1107428	SLC12A7	a	c	0.5263	0.6418	0.4324	0.6069	0.0062	0.0184	0.7368	0.6698	29770.6	0.0098	0.0063	0.1164	0.2285	29771.2	-0.0569	0.0154	0.0002103	0.07997	18355.6	0.0219	0.006	0.0002866	0.1073	29806.7	-0.2471	0.04	6.815e-10	0.03222	18356.5	0.0127	0.0031	3.357e-05	0.7516	18299.4	0.0631	0.0079	1.532e-15	0.2214	15914.6
*	rs3749748	5:127350549	LINC01184	t	c	0.7953	0.9435	0.7572	0.8383	0.011	0.0227	0.6282	0.01551	21907.1	0.0022	0.0077	0.7801	0.1099	21989.5	-0.0156	0.0187	0.4059	0.1507	13309.6	-0.0105	0.0074	0.1533	0.08491	22079.5	-0.0253	0.0485	0.6023	0.2001	13403.4	-0.0037	0.0038	0.328	0.03913	13041.1	0.1218	0.0101	1.799e-33	0.03663	10186.6
*	rs2032451	6:26092170	HFE	t	g	0.8697	0.964	0.8475	0.8817	-0.2195	0.027	3.974e-16	0.9999	15327.1	-0.1056	0.0092	1.407e-30	0.9758	15393.7	-0.2825	0.022	8.221e-38	0.05654	9352.1	-0.0863	0.0088	1.757e-22	0.009454	15506.6	-0.6189	0.0571	2.275e-27	0.1273	9409.58	0.0111	0.0045	0.0127	0.3875	9161.11	0.1245	0.012	3.404e-25	0.4457	6998.39
†	rs1800562	6:26093141	HFE	a	g	0.947	0.985	0.938	0.981	-0.3803	0.0444	1.042e-17	0.1412	66022	-0.1679	0.015	4.257e-29	0.1487	6586	-0.4537	0.0369	1.159e-34	0.4352	3876	-0.1196	0.0144	1.234e-16	0.5233	6614	-0.9309	0.0955	1.949e-22	0.5983	38729	0.0032	0.0077	0.6726	0.7533	3759	0.1666	0.0215	1.035e-14	0.5427	2824
†	rs11964516	6:41860252	CCND3	t	c	0.1691	0.1469	0.1776	0.1652	0.0416	0.0231	0.07114	0.08621	18580.9	0.0187	0.0079	0.0174	0.1666	18585.6	0.1687	0.0192	1.708e-18	0.1094	11321.3	0.011	0.0075	0.1442	0.7896	18601.5	0.4471	0.0502	5.199e-19	0.4012	11336.5	-0.0188	0.0038	9.861e-07	0.4553	11271.8	-0.0402	0.0102	7.716e-05	0.5712	9260.27
*	rs1410492	6:41907855	CCND3	c	g	0.7938	0.94	0.86	0.75	-0.0268	0.0228	0.2403	0.1596	21799.9	-0.0098	0.0078	0.2081	0.09334	21896.6	0.1459	0.0189	1.022e-14	0.5705	13153.4	-0.004	0.0074	0.5892	0.07354	22016.4	0.4388	0.049	3.46e-19	0.772	13292.9	-0.0295	0.0038	1.541e-14	0.4571	12826.1	-0.0491	0.0103	1.867e-06	0.7626	10068
*	rs13203155	6:109614844	CCDC162P	t	c	0.5976	0.6089	0.553	0.686	0.0594	0.0178	0.0008229	0.1056	32577.9	0.0067	0.006	0.2689	0.1852	32602.2	-0.1128	0.0148	2.826e-14	0.389	19752.9	-0.0326	0.0058	1.552e-08	0.4052	32624.9	-0.2713	0.0386	2.184e-12	0.5726	19783.4	0.0223	0.003	6.555e-14	0.5968	19652	0.0358	0.008	7.523e-06	0.933	15759.6
†	rs12664956	6:135384188	HBS1L / MYB	t	c	0.32	0.216	0.375	0.259	-0.0341	0.0189	0.0719	0.3611	29049	-0.0061	0.0065	0.3464	0.3891	29095	0.049	0.0157	0.001847	0.06695	17620	0.0063	0.0062	0.3044	0.9766	29153	0.1304	0.041	0.00145	0.00299241	17689	-0.0121	0.0032	0.0001318	0.2538	17397	-0.0297	0.0085	0.0004804	0.2719	13874
*	rs35786788	6:135419042	HBS1L / MYB	a	g	0.7839	0.9242	0.7388	0.8481	0.2029	0.0223	8.805e-20	0.486	22456.8	0.0494	0.0076	7.01e-11	0.5427	22519.4	-0.3173	0.0185	3e-66	0.1533	13609.2	-0.045	0.0073	5.524e-10	0.9977	22583.7	-0.7814	0.048	1.129e-59	0.06354	13745.3	0.0611	0.0037	3.342e-60	0.9665	13222.6	0.0827	0.01	1.565e-16	0.04951	10449.5
†	rs607203	6:139841653	CITED2	t	c	0.886	0.789	9.957	0.933	-0.1132	0.0323	0.0004612	0.2249	13333	-0.0347	0.011	0.001577	0.6092	13361	-0.241	0.0284	1.942e-17	0.2514	7608	0.0195	0.0104	0.06241	0.01405	13280	-0.7377	0.0743	3.086e-23	0.3559	7613	0.0276	0.0055	5.543e-07	0.5485	7993	0.0259	0.0148	0.07968	0.002358	6048
*	rs590856	6:139844429	CITED2	a	g	0.4798	0.6348	0.4489	0.4126	0.0672	0.0175	0.0001236	0.7537	33425.9	0.0221	0.006	0.0002101	0.6879	33418.5	0.1173	0.0146	7.709e-16	0.4587	20364.7	-0.0044	0.0057	0.4445	0.02882	33441	0.3791	0.0379	1.426e-23	0.2855	20347	-0.0163	0.0029	2.162e-08	0.7455	20377.7	-0.0021	0.0077	0.79	0.07623	16523.3
*	rs12718598	7:50428445	IKZF1	t	c	0.5204	0.53	0.4929	0.5734	-0.0153	0.0175	0.3818	0.8567	32358.5	-0.0025	0.0059	0.6794	0.6516	32353.5	0.1119	0.0146	2.002e-14	0.06985	19532.3	0.0075	0.0057	0.1901	0.3087	32383.7	0.3065	0.0382	9.722e-16	0.07093	19520.2	-0.02	0.0029	7.891e-12	0.3873	19516.4	-0.0077	0.0077	0.3167	0.4873	16202.7
*	rs28832309	7:80319938	CD36	c	g	0.9472	0.9152	--	0.9864	0.046	0.065	0.479	0.3201	3482.96	0.0479	0.0221	0.03016	0.4646	3482.05	0.0487	0.0598	0.4155	0.4092	2482.54	0.0588	0.0206	0.004311	0.06603	3532.32	0.0319	0.1565	0.8386	0.6698	2569.34	-0.0021	0.0113	0.8507	0.01732	2615.27	-0.2072	0.0305	1.123e-11	0.1689	1824.88
*	rs7385804	7:100235970	TFR2	a	c	0.3457	0.3405	0.7102	0.2962	0.117	0.0185	2.352e-10	0.4761	28583.7	0.0296	0.0063	2.513e-06	0.4949	28612.4	-0.1191	0.0155	1.442e-14	0.09905	17035.5	-0.0224	0.006	0.0002023	0.6981	28574.5	-0.2714	0.0403	1.694e-11	0.04316	17050.2	0.025	0.0031	7.088e-16	0.05119	16941.3	0.0305	0.0082	0.0001857	0.8961	14135
*	rs10253736	7:151415256	PRKAG2	t	c	0.7571	0.8588	0.2018	0.8025	0.1546	0.0213	3.908e-13	0.5274	22261.9	0.0547	0.0073	4.716e-14	0.6186	22312.9	0.0295	0.0176	0.09337	0.916	13592.6	0.0074	0.0069	0.2858	0.9849	22431	0.0402	0.0457	0.3786	0.6778	13688.7	0.0177	0.0036	6.338e-07	0.1959	13343.7	0.0035	0.0094	0.7115	0.1159	11222
*	rs7853365	9:4855858	RCL1	a	c	0.1882	0.1403	0.803	0.185	0.0008	0.0221	0.9705	0.6919	20608.4	-0.0034	0.0075	0.6539	0.6038	20612.2	-0.1399	0.0184	2.811e-14	0.6896	12569.4	-0.0085	0.0072	0.2392	0.5081	20596.2	-0.3747	0.0479	5.317e-15	0.758	12587.6	0.0175	0.0037	2.115e-06	0.8254	12469.8	0.0291	0.0098	0.003142	0.1242	9994.05
†	rs10901252	9:136128000	ABO	c	g	0.898	0.839	0.92	0.927	-0.1052	0.03	0.0004562	0.6959	11670	-0.0482	0.0102	2.257e-06	0.6584	11688	0.1053	0.0261	5.606e-05	0.1763	6798	-0.0356	0.0097	0.0002501	0.1218	11728	0.3696	0.0677	4.863e-08	0.03921	6779	-0.0314	0.0052	1.155e-09	0.5296	6950	0.0264	0.0137	0.05489	0.9157	5669
*	rs2519093	9:136141870	ABO	t	c	0.8289	0.8914	0.0642	0.8495	0.1893	0.0234	5.71e-16	0.8805	18506.6	0.0684	0.008	8.671e-18	0.8338	18528.2	0.0192	0.0196	0.3287	0.4778	11212.3	0.0151	0.0076	0.04822	0.508	18587	-0.01	0.0512	0.8456	0.7421	11319.6	0.0209	0.0039	1.124e-07	0.3303	11028.4	-0.0178	0.0104	0.08552	0.459	9234
*	rs34793991	10:46080590	MARCH8	a	c	0.0545	0.0241	0.0952	0.04	0.0068	0.0399	0.8649	0.6702	6790.78	0.0148	0.0136	0.2743	0.3951	6800.8	0.2094	0.0334	3.695e-10	0.6701	4018.28	0.0303	0.013	0.01939	0.7964	6841.41	0.5708	0.0866	4.261e-11	0.7771	4063.39	-0.0384	0.0068	1.512e-08	0.5006	3906.71	0.0094	0.0183	0.6064	0.9347	3107.1
*	rs17476364	10:71094504	HK1	t	c	0.08	0.0195	0.0952	0.0651	0.3706	0.0351	4.371e-26	0.2504	8662.39	0.1301	0.012	1.462e-27	0.2726	8719.45	0.1254	0.029	1.549e-05	0.7716	5169.96	0.0159	0.0115	0.169	0.7174	8736.23	0.3633	0.0752	1.354e-06	0.6988	5219.8	0.0232	0.0059	8.555e-05	0.6616	5024.29	0.0061	0.0155	0.695	0.4403	4074.48
*	rs33930165	11:5248233	HBB	t	c	0.9927	0.9875	--	0.9981	0.7231	0.1891	0.0001313	0.2443	410.729	-0.0544	0.0645	0.3988	0.9468	410.535	1.3127	0.165	1.796e-15	0.1668	323.801	-0.9275	0.063	5.529e-49	2.243e-07	428.071	6.0733	0.4307	3.753e-45	5.536e-07	339.094	-0.2182	0.0314	3.944e-12	0.08639	339.52	-0.5348	0.095	1.788e-08	1	140.418
*	rs138242149	11:5860096	TRIM5	a	g	0.008	0.01	--	0.007	-0.6984	0.1618	1.593e-05	0.447	463.765	-0.1576	0.0555	0.004513	0.6168	463.637	-0.5028	0.1331	0.0001581	0.8716	331.987	0.1952	0.0522	0.0001824	0.7651	512.992	-2.1675	0.3515	7.015e-10	0.4799	339.916	0.0439	0.0258	0.0892	0.6552	336.225	0.2927	0.0652	7.243e-06	0.8248	285.447
*	rs28456	11:61589481	FADS2	a	g	0.3216	0.1703	0.2995	0.4801	0.1099	0.0197	2.402e-08	0.6768	27718.4	0.0419	0.0067	4.502e-10	0.4198	27657.7	-0.016	0.0163	0.3259	0.4805	17123.4	0.0066	0.0065	0.3036	0.7948	27612.6	-0.1092	0.0426	0.01038	0.6303	17018	0.0192	0.0033	3.918e-09	0.1064	17197.3	-0.0288	0.0085	0.0006981	0.9971	14730.3
*	rs12320749	12:4331647	CCND2	c	g	0.2254	0.2479	0.2101	0.2275	-0.0814	0.021	0.0001	0.5262	22243.4	-0.0271	0.0071	0.0001514	0.3309	22224.3	0.0655	0.0174	0.0001639	0.6853	13550.3	-0.0002	0.0068	0.9753	0.7072	22207.9	0.2248	0.0454	7.21e-07	0.4018	13519.6	-0.0219	0.0035	2.362e-10	0.7261	13590.8	-0.006	0.0091	0.5092	0.1015	11390.2
*	rs597808	12:111973358	ATXN2	a	g	0.6043	0.9049	0.5069	0.7103	-0.1402	0.0196	9.339e-13	0.3607	31312.2	-0.0531	0.0067	2.112e-15	0.2253	31383.4	-0.0302	0.0163	0.06355	0.0146	18902.9	-0.01	0.0064	0.1218	0.1628	31549.9	-0.0874	0.0422	0.0386	0.1134	18985.2	-0.0123	0.0033	0.0001977	0.5381	18639.5	0.0013	0.0087	0.8781	0.9252	15007.9
*	rs11066283	12:112840766	RPL6 / PTPN11	a	g	0.353	0.084	0.268	0.433	0.1289	0.02	1.288e-10	0.3997	29775.4	0.0513	0.0068	5.955e-14	0.4938	29871.4	0.0178	0.0166	0.2854	0.07318	17935	0.0113	0.0066	0.08649	0.1605	30071	0.0426	0.0433	0.3253	0.1367	18059.2	0.015	0.0034	8.578e-06	0.3699	17635.8	-0.0027	0.0089	0.7591	0.5907	14235.3
*	rs8013143	14:23494277	PSMB5	a	g	0.3802	0.7502	0.29	0.3042	-0.0203	0.0197	0.3201	0.8497	30270.1	-0.0145	0.0067	0.03089	0.9065	30245.3	-0.0391	0.0165	0.01819	0.3599	17893.8	-0.0132	0.0064	0.03966	0.6124	30222.4	-0.0742	0.043	0.08455	0.1555	17839	0.0016	0.0033	0.6316	0.785	18108.5	0.0923	0.0086	1.171e-26	0.9374	15250.7
*	rs11621325	14:65472241	CHURC1-FNTB	t	c	0.4278	0.4048	0.4418	0.421	0.0006	0.0177	0.9714	0.9126	31612.2	0.0059	0.006	0.3278	0.8688	31610.7	0.0967	0.0147	5.399e-11	0.5608	19184.5	0.0146	0.0058	0.01134	0.5484	31613.4	0.207	0.0384	6.982e-08	0.4844	19173.4	-0.0101	0.003	0.0006521	0.7282	19160.4	-0.0157	0.0079	0.04608	0.9749	15630
*	rs4887023	15:78535437	ACSBG1 / DNAJA4	c	g	0.3739	0.3941	0.3803	0.3372	-0.0483	0.0178	0.006732	0.7273	31531.6	-0.0114	0.0061	0.06127	0.7968	31534.8	0.0333	0.0149	0.02573	0.74	19088.3	0.0079	0.0058	0.1721	0.2675	31544.8	0.0541	0.0388	0.1639	0.872	19088.8	-0.009	0.003	0.002566	0.4397	19067.7	-0.0573	0.0079	5.454e-13	0.4464	15406.4
†	rs60125383	16:176446	HBA1/2	a	t	0.5441	0.4344	0.552	0.6186	0.0294	0.0186	0.1139	0.7982	31927.2	0.0202	0.0063	0.001371	0.5925	31923.5	0.1122	0.0154	3.137e-13	0.01865	19377.3	0.0306	0.0064	2.087e-06	0.08923	28977.4	0.2222	0.0406	4.548e-08	0.005679	19370	-0.0122	0.0032	0.000131	0.3929	19381.2	0.001	0.0086	0.9062	0.8255	15682.3
†	rs8051004	16:198835	HBA1/2	t	c	0.064	0.1025	0.016	0.048	0.0117	0.0486	0.8095	0.5986	7246.35	-0.0341	0.0166	0.0396	0.6503	7244.6	-0.2613	0.0401	7.202e-11	0.8688	4270.66	-0.0872	0.0158	3.169e-08	0.8564	7285.89	-0.569	0.1061	8.098e-08	0.7759	4316.3	0.0153	0.008	0.05707	0.8478	4394.67	0.0452	0.0214	0.03504	0.6202	3255
†	rs115415087	16:205132	HBA1/2	t	c	0.0108	0.0177	--	0.004	0.0353	0.1406	0.8019	0.8619	732.296	-0.0569	0.0487	0.2429	0.801	752.157	-0.9756	0.1373	1.193e-12	0.03722	522.648	-0.1834	0.0477	0.0001218	0.04448	719.926	-2.641	0.3485	3.491e-14	0.2764	517.529	0.1524	0.0242	3.21e-10	0.1171	482.184	0.0922	0.0672	0.17	0.9596	345.175
†	rs145546625	16:220583	HBA1/2	t	c	0.9575	0.9754	--	0.931	0.0916	0.0692	0.1857	0.2643	3473.85	0.0412	0.0238	0.08379	0.1134	3465.07	0.4016	0.0527	2.48e-14	0.1236	2963.54	0.0319	0.0233	0.1698	0.4442	3431.23	1.0984	0.1416	8.838e-15	0.2418	2955.06	-0.0446	0.0103	1.39e-05	0.932	2980.55	-0.0696	0.0253	0.005946	0.1456	2158.25
†	rs55932218	16:221151	HBA1/2	t	c	0.0296	0.0515	--	0.0096	-0.0533	0.0835	0.5236	0.2245	2204.38	-0.0607	0.0286	0.03352	0.2664	2225.46	-0.4601	0.0744	6.316e-10	0.07002	1493.61	-0.104	0.027	0.0001154	0.5502	2251.42	-1.0939	0.1948	1.971e-08	0.07124	1551.6	0.044	0.0143	0.002094	0.2602	1498.4	0.1604	0.0386	3.229e-05	0.3911	1161.89
†	rs8058016	16:228786	HBA1/2	a	c	0.9942	0.9897	--	0.9958	0.5625	0.1834	0.002158	0.6508	369.413	0.2687	0.0642	2.8e-05	0.3386	369.297	1.7363	0.178	1.799e-22	0.02998	232.609	0.2783	0.0646	1.668e-05	0.2908	363.633	4.3502	0.4605	3.504e-21	0.07391	240.464	-0.1294	0.0334	0.000105	0.07766	232.651	-0.2406	0.0907	0.008027	1	161.16
†	rs76613236	16:230724	HBA1/2	c	g	0.9899	0.98	--	0.995	0.141	0.1392	0.3111	0.5339	737.318	0.2172	0.0485	7.553e-06	0.1967	751.121	2.1567	0.1412	1.216e-52	0.1324	495.198	0.3823	0.0469	3.801e-16	0.1295	717.417	5.4428	0.3657	4.138e-50	0.3525	517.674	-0.2851	0.0263	2.306e-27	0.1034	504.544	-0.4209	0.0672	3.689e-10	0.1761	411.899
†	rs61743947	16:240000	HBA1/2	t	c	0.9979	0.9945	--	--	0.6984	0.3376	0.03855	1	108.144	0.4709	0.1184	6.97e-05	1	108.092	2.2678	0.3096	2.397e-13	1	59.4457	0.7279	0.1078	1.442e-11	1	113.446	5.6057	0.8212	8.716e-12	1	59.3855	-0.0911	0.0597	0.1273	1	59.4488	-0.7066	0.1497	2.339e-06	1	55.4671
†	rs530159671	16:250184	HBA1/2	a	g	0.9945	--	--	0.9914	0.5115	0.1805	0.004592	0.4598	355.242	0.3409	0.0634	7.46e-08	0.4964	348.672	1.4072	0.1378	1.708e-24	1.94e-05	274.983	0.4093	0.0597	7.194e-12	0.1162	349.173	3.0586	0.372	1.987e-16	0.0004187	265.184	-0.1424	0.0275	2.26e-07	0.003154	279.808	-0.2442	0.0662	0.0002229	0.01148	261.49
†	rs145752042	16:267208	HBA1/2	a	g	0.9963	0.9933	--	--	-1.136	0.2927	0.000104	0.08684	214.675	-0.5187	0.1005	2.45e-07	0.3859	214.573	-2.2842	0.2591	1.197e-18	0.9663	171.094	-0.3695	0.0961	0.0001211	0.1249	209.183	-5.9748	0.6665	3.125e-19	0.4115	183.063	0.1861	0.0515	0.0002986	0.8732	175.182	0.3255	0.1609	0.04308	1	50.1305
†	rs60616598	16:297264	HBA1/2	a	g	0.8982	0.8341	--	0.963	0.0985	0.0488	0.04358	0.332	6715.48	0.0774	0.0175	1e-05	0.05922	6393.09	0.4482	0.0456	8.119e-23	0.2428	4802.38	0.1076	0.0161	2.217e-11	0.001721	6814.4	0.9611	0.1167	1.823e-16	0.3492	4883.94	-0.0503	0.0088	9.7e-09	0.3888	4028.75	-0.1366	0.0229	2.296e-09	0.4977	3466.49
*	rs9924561	16:314780	HBA1/2	t	g	0.9412	0.9027	--	0.9866	0.1812	0.0599	0.002493	0.1862	3926.24	0.1968	0.0203	2.601e-22	0.0001309	3925.22	1.5441	0.0559	1.02e-167	3.895e-11	2842.48	0.3738	0.0189	7.57e-87	3.433e-08	3982.82	3.7073	0.146	2.87e-142	3.654e-07	2924.7	-0.1645	0.0107	3.456e-53	0.04545	2966.87	-0.2675	0.0293	7.787e-20	0.0001387	1874.65
†	rs142154093	16:366048	HBA1/2	c	g	0.9877	0.98	--	0.99	0.3373	0.1406	0.01648	0.5893	804.084	0.2491	0.0492	4.028e-07	0.1894	817	1.6834	0.1416	1.345e-32	0.8563	601.77	0.3356	0.0478	2.232e-12	0.1401	824.644	4.1794	0.349	4.854e-33	0.8299	596.949	-0.1751	0.0244	6.458e-13	0.9455	576.694	-0.2998	0.0704	2.056e-05	0.1235	330
†	rs186066503	16:405483	HBA1/2	t	c	0.9959	--	--	0.989	-0.2596	0.275	0.3452	0.0245	246.116	0.2585	0.0982	0.008509	0.08275	246.005	2.201	0.1929	3.613e-30	0.1758	205.231	0.7504	0.0866	4.41e-18	0.4525	360.04	4.5701	0.5091	2.786e-19	0.06771	209.156	-0.2684	0.034	2.77e-15	0.4032	201.081	-0.427	0.092	3.496e-06	0.5336	203.276
*	rs2608604	16:88849421	PIEZO1	a	g	0.6186	0.6597	0.629	0.566	-0.0513	0.0185	0.005577	0.4054	28550.3	-0.0368	0.0063	5.702e-09	0.6424	28535.2	-0.016	0.0155	0.3032	0.8609	17690.5	-0.0529	0.0061	2.987e-18	0.4051	28515.5	0.1512	0.0405	0.0001879	0.5188	17645.4	-0.0142	0.0031	4.494e-06	0.5997	17701.3	0.0265	0.0079	0.0008076	0.1786	15226.9
*	rs4890634	18:43854259	C18orf25	t	c	0.3062	0.4019	0.253	0.3124	0.0581	0.0189	0.002097	0.1049	28463.2	0.023	0.0065	0.0003738	0.03955	28415.3	0.0872	0.0158	3.794e-08	0.07243	17223.6	0.0138	0.0062	0.02587	0.2619	28355.8	0.2101	0.0414	3.994e-07	0.08241	17151.4	-0.006	0.0032	0.05623	0.4185	17405.5	-0.0625	0.0084	7.901e-14	0.1874	14175.6
*	rs71176524	19:2177925	DOT1L	a	at	0.5478	0.556	0.5348	0.5676	-0.1052	0.018	4.931e-09	0.2478	30692.7	-0.0315	0.0061	2.764e-07	0.1145	30688.1	0.0172	0.0151	0.2524	0.05867	18993	0.0095	0.0059	0.1058	0.9195	30716.8	0.0039	0.0393	0.9207	0.06443	18979.9	-0.0158	0.003	1.478e-07	0.8274	18978.5	-0.0144	0.0077	0.06281	0.2381	16062.5
†	rs12459922	19:4455862	PLIN4 / PLIN5	a	g	0.2352	0.12	0.25	0.26	-0.0628	0.0212	0.003136	0.4751	24324.7	-0.0212	0.0072	0.003174	0.3196	24348	-0.096	0.0177	5.623e-08	0.9954	14960.7	-0.0074	0.0074	0.3215	0.753	22272.7	-0.278	0.0463	1.955e-09	0.7561	15001.5	0.0062	0.0035	0.07426	0.122	14837.1	0.0213	0.0134	0.1132	0.6666	5239.13
*	rs919797	19:4498157	PLIN4 / PLIN5	a	g	0.5146	0.6763	0.462	0.4913	-0.0356	0.0183	0.05118	0.6535	30484.4	-0.0216	0.0062	0.000547	0.5471	30478.9	-0.1034	0.0154	1.903e-11	0.6489	18147	-0.0275	0.006	4.364e-06	0.3908	30513.3	-0.2325	0.0401	6.45e-09	0.5538	18129.7	0.0024	0.0031	0.4437	0.99	18137.9	-0.0012	0.0079	0.8784	0.971	15605.3
*	rs1799918	19:13002400	GCDH	c	g	0.6619	0.7834	0.6356	0.6189	0.0479	0.0187	0.01049	0.774	28945.9	0.012	0.0064	0.05943	0.8099	28931.1	-0.1187	0.0155	2.102e-14	0.6512	17652.1	-0.0147	0.0061	0.01678	0.7336	28964.2	-0.2862	0.0408	2.282e-12	0.3417	17649.1	0.022	0.0031	1.587e-12	0.8491	17583	0.0158	0.0081	0.05057	0.141	15010.7
*	rs958483	19:33759240	CEBPA	t	c	0.9385	0.9826	0.9327	0.9272	-0.1161	0.0409	0.00457	0.5942	5602.82	-0.0382	0.014	0.006373	0.5518	5618.48	0.1408	0.0331	2.11e-05	0.4684	3631.47	0.0177	0.0136	0.1933	0.4297	5665.53	0.3301	0.0868	0.0001424	0.6988	3628.38	-0.044	0.0066	2.448e-11	0.7654	3599.86	-0.0116	0.0167	0.4873	0.5987	3164.03
*	rs6014993	20:55991637	RBM38	a	g	0.5757	0.709	0.4952	0.652	0.0206	0.0182	0.2568	0.9732	30025.5	0.013	0.0062	0.03626	0.9039	30055.6	0.1083	0.0151	8.399e-13	0.9958	18398.4	0.0018	0.0059	0.7666	0.8094	30090.3	0.311	0.0394	2.819e-15	0.9769	18419	-0.0108	0.003	0.0003691	0.5721	18272.6	-0.0101	0.008	0.2068	0.7561	15073.6
*	rs4820079	22:32879617	FBXO7	t	g	0.5017	0.5417	0.5038	0.4669	0.0543	0.0171	0.001547	0.4961	33785.3	0.0214	0.0058	0.0002445	0.5727	33777.7	0.0822	0.0143	9.026e-09	0.5197	20562.8	0.01	0.0056	0.07392	0.8647	33806.7	0.2244	0.0375	2.248e-09	0.09652	20542	-0.007	0.0029	0.0148	0.5697	20559.3	-0.0213	0.0076	0.005096	0.9492	16680.4
*	rs855791	22:37462936	TMPRSS6	a	g	0.61	0.8309	0.5668	0.5622	0.2256	0.0185	4.018e-34	0.4115	30494.9	0.1019	0.0063	1.981e-58	0.3393	30505	0.2884	0.0151	7.731e-81	0.5178	18799.7	0.0688	0.006	4.759e-30	0.04163	30564.6	0.5954	0.0395	3.064e-51	0.7942	18793.4	-0.0067	0.0031	0.02872	0.8674	18718	-0.104	0.008	1.704e-38	0.7104	15399.8
*	rs140523	22:50962782	SCO2 / NCAPH2	c	g	0.6375	0.6454	0.6132	0.6589	0.0252	0.021	0.2296	0.7152	16684	0.011	0.0072	0.1246	0.8818	16680.1	0.0975	0.0162	1.762e-09	0.199	10875.3	0.0062	0.0069	0.3692	0.582	16734.5	0.2524	0.0423	2.342e-09	0.05907	10889.2	-0.0085	0.0032	0.008217	0.1238	10847.2	-0.0417	0.0084	6.209e-07	0.3139	9648.43
Rows highlighted in light blue indicate a lead SNP that exceeded p<5E-09 for ≥3 RBC traits.
p-values for lead SNPs within a 1Mb region are presented with conditional data, with conditioning performed in the order indicated in Table 1.

## Sheet: S5B AfAm
Table 5B. Univariate results for combined-phenotype lead SNPs in African Americans.
Primary (*) or conditionally independent (†)	rsid	Chr:Pos	Ref Allele	Alt Allele	AfAm CAF	HCT beta	HCT SE	HCT p-value	HCT het pval	HCT effN	HGB beta	HGB SE	HGB p-value	HGB het pval	HGB effN	MCH beta	MCH SE	MCH p-value	MCH het pval	MCH effN	MCHC beta	MCHC SE	MCHC p-value	MCHC het pval	MCHC effN	MCV beta	MCV SE	MCV p-value	MCV het pval	MCV effN	RBCC beta	RBCC SE	RBCC p-value	RBCC het pval	RBCC effN	RDW beta	RDW SE	RDW p-value	RDW het pval	RDW effN
*	rs61523591	2:46372781	t	c	0.2072	-0.1999	0.0445	6.889e-06	0.7689	5264.15	-0.0626	0.0149	2.532e-05	0.4877	5264.8	0.0566	0.0464	0.2226	0.378	2888.46	0.0082	0.0145	0.5711	0.3701	5327.59	0.1542	0.1224	0.2076	0.64	2889.76	-0.0305	0.0088	0.000541	0.6563	2887.45	-0.0107	0.0257	0.6775	0.2014	2039.44
*	rs2361016	3:24341268	a	t	0.8025	0.0033	0.0467	0.9435	0.05239	4796.17	0.0014	0.0156	0.9262	0.09901	4798.6	0.0572	0.0494	0.2467	0.5767	2579.75	0.0101	0.0154	0.5109	0.3569	4776.45	0.1562	0.1299	0.2292	0.5052	2569.75	-0.0148	0.0094	0.1175	0.09733	2567.37	-0.0211	0.0273	0.4391	0.6996	1817.78
*	rs73210009	3:195830276	a	g	0.7859	-0.0621	0.0453	0.1704	0.9268	5193.67	-0.0376	0.0151	0.01291	0.8126	5192.55	-0.1646	0.0481	0.0006248	0.3033	2766.76	-0.0359	0.015	0.01638	0.9742	5151.25	-0.403	0.1269	0.001496	0.2664	2749.76	0.0131	0.0091	0.1528	0.4085	2751.36	0.0175	0.0267	0.5123	0.1578	1982.76
*	rs218265	4:55408999	t	c	0.2423	-0.0742	0.043	0.08476	0.2738	5557.6	-0.0145	0.0144	0.3137	0.5838	5556.73	0.1789	0.0448	6.566e-05	0.246	3030.56	0.0366	0.014	0.008796	0.7022	5613.62	0.4793	0.1178	4.697e-05	0.3293	3034.54	-0.0282	0.0085	0.0009154	0.1456	3034.42	-0.0086	0.0246	0.7271	0.264	2143.19
*	rs4535497	5:1107428	a	c	0.6418	-0.013	0.0387	0.7367	0.7904	6689.35	-0.0051	0.0129	0.6929	0.2789	6688.53	-0.0468	0.0409	0.2515	0.3013	3610.91	0.0073	0.0128	0.5694	0.07021	6684.67	-0.1628	0.1077	0.1305	0.4562	3599.38	0.0072	0.0078	0.3527	0.9491	3602.89	0.0042	0.0225	0.8524	0.4334	2710.21
*	rs3749748	5:127350549	t	c	0.9435	-0.087	0.0811	0.2836	0.01795	1704.59	-0.0202	0.0271	0.4552	0.06943	1707.64	0.0378	0.0883	0.6688	0.003972	869.318	0.0479	0.0271	0.07768	0.03788	1646.63	0.1053	0.2349	0.654	0.005398	852.206	-0.003	0.0169	0.8569	0.03811	853.946	0.1124	0.0481	0.01932	0.04526	640.914
*	rs2032451	6:26092170	t	g	0.964	-0.3344	0.099	0.0007275	0.7271	1112.31	-0.139	0.033	2.519e-05	0.74	1118.4	-0.1077	0.1086	0.3214	0.6499	560.11	-0.0664	0.0335	0.0472	0.6367	1055.64	-0.2839	0.2891	0.3262	0.269	547.729	-0.0325	0.0208	0.1172	0.5411	546.242	0.0167	0.0585	0.7748	0.5885	415.841
†	rs1800562	6:26093141	a	g	0.9853	-0.6347	0.165	0.0001201	0.02879	418.556	-0.2436	0.055	9.493e-06	0.01313	424.194	-0.5163	0.1995	0.009662	0.2936	159.393	-0.1359	0.056	0.01514	0.589	402.829	-1.0343	0.5235	0.0482	0.3576	159.14	-0.0697	0.0383	0.06897	0.1278	160.469	0.3059	0.1278	0.01664	0.6136	94.1962
†	rs11964516	6:41860252	t	c	0.1469	-0.0688	0.0512	0.1788	0.1938	4022.74	0.0014	0.0171	0.9342	0.2901	4020.98	0.1168	0.0534	0.02873	0.03292	2206.55	0.0349	0.0168	0.03786	0.368	4031.73	0.2896	0.1406	0.03943	0.05265	2207.07	-0.0109	0.0101	0.2813	0.3864	2212.41	-0.0731	0.0296	0.01356	0.2084	1540.47
*	rs1410492	6:41907855	c	g	0.94	-0.1781	0.0779	0.02234	0.5737	1829	-0.0676	0.0259	0.00905	0.7148	1839.61	0.0727	0.0846	0.3898	0.6761	944.667	-0.03	0.0259	0.2474	0.4103	1769.15	0.3302	0.2258	0.1437	0.6133	921.699	-0.0297	0.0164	0.07	0.7573	923.423	-0.0604	0.0456	0.1851	0.4645	696.959
*	rs13203155	6:109614844	t	c	0.6089	-0.0482	0.037	0.1931	0.8702	7645.52	-0.0225	0.0124	0.06919	0.9295	7647.87	-0.0504	0.0392	0.1985	0.4111	4131.79	-0.0156	0.0122	0.2006	0.878	7666.91	-0.1597	0.1033	0.1223	0.4984	4123.7	0.0189	0.0074	0.01112	0.5111	4123.91	0.011	0.0217	0.6134	0.9152	2908.19
†	rs12664956	6:135384188	t	c	0.22	0.038	0.0451	0.3991	0.09441	5279.04	0.0154	0.015	0.3055	0.0787	5283.25	-0.0622	0.0478	0.1931	0.9358	2817.45	0.0026	0.0149	0.8606	0.9671	5243.68	-0.2295	0.1259	0.06846	0.7285	2804.17	0.0102	0.0091	0.2592	0.0284	2807.73	-0.015	0.0264	0.5694	0.8547	1990.73
*	rs35786788	6:135419042	a	g	0.9242	0.1909	0.0695	0.006029	0.8583	2193.89	0.0371	0.0232	0.1096	0.8126	2199.48	-0.2935	0.0749	8.952e-05	0.5288	1143.83	-0.0531	0.0233	0.02276	0.4259	2109.08	-0.8157	0.199	4.145e-05	0.5807	1125.72	0.0578	0.0143	5.466e-05	0.9977	1128.87	0.1422	0.0408	0.0004875	0.9495	827.448
†	rs607203	6:139841653	t	c	0.79	-0.0675	0.0449	0.1326	0.2311	5239.43	-0.0189	0.015	0.2065	0.4027	5236.44	-0.2085	0.0467	7.893e-06	0.1565	2891.09	0.0177	0.0146	0.2256	0.1461	5286.87	-0.6028	0.1228	9.103e-07	0.3849	2890.22	0.0224	0.0089	0.01142	0.2717	2888.97	0.0352	0.0257	0.171	0.02946	2029.25
*	rs590856	6:139844429	a	g	0.6348	0.0878	0.038	0.02103	0.5776	7375.77	0.0257	0.0127	0.04346	0.8478	7380.11	0.1514	0.0401	0.0001581	0.8698	3942.82	-0.0056	0.0125	0.6518	0.336	7367.67	0.462	0.1056	1.219e-05	0.7717	3930.18	-0.0133	0.0076	0.08068	0.5534	3931.09	-0.0267	0.0223	0.2314	0.2045	2797.67
*	rs12718598	7:50428445	t	c	0.53	-0.0544	0.0372	0.1437	0.3965	7671.54	-0.0167	0.0125	0.1807	0.2997	7671.37	0.0801	0.0387	0.03838	0.05904	4147.06	0.0099	0.0121	0.4132	0.6394	7699.6	0.2487	0.1019	0.01461	0.1437	4139.81	-0.0154	0.0073	0.03597	0.254	4140.48	0.0031	0.0216	0.8846	0.2217	2916.92
*	rs28832309	7:80319938	c	g	0.9152	0.0352	0.0686	0.608	0.3845	2274.47	0.0388	0.023	0.09112	0.5441	2269.88	0.039	0.0702	0.5784	0.5687	1296.78	0.0419	0.0222	0.05928	0.01743	2334.38	0.0983	0.1838	0.5928	0.6645	1307.17	-0.006	0.0132	0.6518	0.2313	1311.34	-0.1954	0.0391	5.737e-07	0.1906	894.847
*	rs7385804	7:100235970	a	c	0.3405	0.1122	0.0402	0.005288	0.01845	6546.21	0.0312	0.0135	0.02031	0.006925	6554.45	-0.1044	0.0424	0.01377	0.3302	3462.04	-0.0191	0.0131	0.1456	0.8498	6484.13	-0.2341	0.1117	0.03617	0.2974	3437.7	0.0183	0.0081	0.02333	0.2553	3434.06	0.0206	0.0232	0.3757	0.2564	2506.06
*	rs10253736	7:151415256	t	c	0.8588	0.0612	0.054	0.257	0.7731	3542.11	0.0172	0.018	0.3388	0.718	3544.65	0.0079	0.0576	0.8909	0.1534	1895.93	-0.0016	0.0178	0.9288	0.8373	3509.87	0.0513	0.1523	0.7363	0.1367	1882	0.0154	0.011	0.16	0.4853	1877.89	0.0749	0.0317	0.01824	0.4119	1360.37
*	rs7853365	9:4855858	a	c	0.1403	0.0003	0.052	0.9956	0.4185	3856.21	-0.0088	0.0174	0.6105	0.4084	3856.69	-0.1307	0.0549	0.01714	0.8501	2078.85	-0.0266	0.0171	0.1209	0.3869	3834.65	-0.3284	0.1449	0.02337	0.7738	2069.81	0.0113	0.0104	0.2793	0.1845	2074.01	-0.0162	0.0304	0.5943	0.2224	1457.91
†	rs10901252	9:136128000	c	g	0.84	-0.1899	0.0499	0.0001421	0.3995	4159.31	-0.074	0.0167	9.133e-06	0.4039	4157.74	-0.0333	0.0526	0.5263	0.5021	2260.66	-0.0324	0.0163	0.04624	0.3954	4221.01	-0.0254	0.1383	0.845	0.3457	2267.42	-0.0307	0.01	0.002084	0.9347	2264.59	0.0568	0.0291	0.05081	0.4632	1590.97
*	rs2519093	9:136141870	t	c	0.8914	0.2275	0.0578	8.322e-05	0.7611	3084.61	0.0724	0.0193	0.0001776	0.385	3087.49	-0.04	0.0614	0.5145	0.76	1639.23	-0.0041	0.019	0.8293	0.588	3073.21	-0.0763	0.1625	0.6387	0.8571	1627.91	0.0343	0.0117	0.003492	0.673	1626.93	-0.0114	0.0339	0.7359	0.8453	1158.27
*	rs34793991	10:46080590	a	c	0.0241	0.1782	0.1223	0.145	0.7451	694.797	0.0874	0.0408	0.03207	0.3147	694.797	0.1633	0.1369	0.2332	0.03034	333.722	0.0725	0.0411	0.07811	0.5726	693.745	0.5288	0.361	0.1429	0.02078	327.95	0.0051	0.0262	0.8469	0.08376	327.996	0.0579	0.0808	0.4737	0.8204	224.035
*	rs17476364	10:71094504	t	c	0.0195	0.3177	0.1431	0.02638	0.3692	521.562	0.0918	0.0478	0.05479	0.4754	521.562	0.1551	0.1614	0.3364	0.4478	254.106	-0.0362	0.0488	0.4577	0.9293	501.846	0.7095	0.4279	0.09732	0.1776	244.641	0.0147	0.0311	0.6369	0.6256	245.973	-0.1145	0.1092	0.2944	0.2531	147.753
*	rs33930165	11:5248233	t	c	0.9875	0.5522	0.2055	0.007207	0.4982	262.317	-0.0594	0.0689	0.3883	0.3342	260.177	1.2985	0.2005	9.323e-11	0.2587	163.803	-0.7731	0.0663	1.982e-31	3.781e-10	269.281	5.4646	0.521	9.642e-26	1.361e-08	165.813	-0.1743	0.0384	5.788e-06	0.2391	168.189	-0.4732	0.1397	0.0007042	0.4243	77.126
*	rs138242149	11:5860096	a	g	0.01	-0.4526	0.2101	0.03121	0.3099	238.946	0.0119	-0.1061	0.0704	0.3411	236.643	-0.4082	0.269	0.1292	0.757	91.8923	0.1026	0.0704	0.1451	0.1559	248.902	-1.037	0.6764	0.1252	0.6641	92.5424	0.0534	0.05	0.2856	0.3736	91.7937	0.2338	0.2112	0.2684	1	39.3754
*	rs28456	11:61589481	a	g	0.1703	0.0632	0.051	0.2153	0.9765	4188.7	0.0247	0.017	0.1471	0.9778	4197.04	-0.1014	0.0543	0.06175	0.806	2113.24	0.0116	0.0169	0.4937	0.8242	4069.75	-0.2596	0.144	0.07134	0.9513	2092.61	0.0217	0.0104	0.03651	0.9801	2101.9	-0.0397	0.0305	0.1924	0.2606	1488.96
*	rs12320749	12:4331647	c	g	0.2479	-0.0397	0.0437	0.364	0.1444	5657.02	-0.0022	0.0146	0.8803	0.1834	5662.31	0.1023	0.0452	0.02375	0.3811	3007.37	0.0262	0.0142	0.06474	0.851	5628.1	0.3063	0.1185	0.009745	0.307	2996.43	-0.018	0.0085	0.03468	0.1468	2995.43	-0.0124	0.0253	0.6258	0.01115	2109
*	rs597808	12:111973358	a	g	0.9049	-0.0554	0.0653	0.3962	0.8654	2721.77	-0.0379	0.0217	0.08123	0.9181	2732.35	-0.1152	0.0712	0.1057	0.4902	1413.46	-0.0417	0.0222	0.0599	0.7421	2589.77	-0.3308	0.19	0.08161	0.4174	1371.55	0.004	0.0137	0.7704	0.4738	1364.85	0.0602	0.039	0.1228	0.9748	1042.49
*	rs11066283	12:112840766	a	g	0.1237	0.0384	0.0694	0.58	0.7911	2418.42	0.0372	0.0231	0.1079	0.8131	2429.12	0.1215	0.076	0.1105	0.4609	1251.71	0.0436	0.0235	0.06358	0.4646	2315.07	0.3584	0.203	0.07744	0.3193	1216.64	-0.009	0.0146	0.5391	0.3279	1209.81	-0.0554	0.0412	0.1793	0.8843	933.466
*	rs8013143	14:23494277	a	g	0.7502	-0.025	0.0442	0.5709	0.9552	5710.08	-0.0205	0.0148	0.1642	0.957	5718.41	-0.0835	0.047	0.07582	0.2349	3051.25	-0.0195	0.0146	0.1836	0.4339	5631.65	-0.1989	0.1244	0.1098	0.05821	3020.12	0.0036	0.009	0.6879	0.9422	3022.51	0.0911	0.0258	0.0004189	0.8631	2216
*	rs11621325	14:65472241	t	c	0.4048	0.011	0.0381	0.773	0.7811	7210.91	-0.0027	0.0127	0.8298	0.9033	7212.37	0.0679	0.0399	0.08888	0.2783	3868.33	0.0029	0.0125	0.8131	0.5085	7227.07	0.1495	0.1051	0.1549	0.1659	3862.07	0.0004	0.0076	0.9566	0.9167	3863.95	-0.0079	0.022	0.7211	0.9364	2733.15
*	rs4887023	15:78535437	c	g	0.3941	-0.0148	0.0369	0.6879	0.4814	7650.85	0.0027	0.0123	0.8293	0.7798	7650.44	0.0255	0.039	0.5143	0.6029	4141.32	0.0073	0.0121	0.5446	0.3935	7691.72	0.078	0.1024	0.4463	0.6225	4133.21	-0.0046	0.0074	0.5349	0.6924	4134.87	-0.0577	0.0216	0.007549	0.4456	2917.57
†	rs60125383	16:176446	a	t	0.4344	0.0403	0.0394	0.3055	0.4372	7525.19	0.0274	0.0131	0.03702	0.08462	7528.13	0.1999	0.0388	2.554e-07	0.1898	4031.16	0.0402	0.0128	0.001656	0.02793	7522.65	0.5133	0.1023	5.193e-07	0.237	4019.52	-0.0183	0.0078	0.01955	0.2314	4023.47	-0.0508	0.0219	0.02025	0.4427	2817
†	rs8051004	16:198835	t	c	0.1025	0.0338	0.0686	0.6227	0.4151	2716.53	-0.018	0.0229	0.4322	0.4422	2714.52	-0.1828	0.0676	0.006841	0.9089	1486.25	-0.0723	0.0218	0.0009126	0.4319	2773.58	-0.3683	0.1776	0.03808	0.7182	1498.4	0.0037	0.0135	0.7859	0.7655	1494.99	0.0237	0.0373	0.5238	0.3849	1006
†	rs115415087	16:205132	t	c	0.0177	-0.0087	0.1485	0.9535	0.9491	513.688	-0.0613	0.0494	0.2144	0.8833	513.688	-0.8952	0.1455	7.62e-10	0.07448	288.536	-0.158	0.0491	0.001293	0.1316	543.565	-2.6558	0.3868	6.606e-12	0.2485	289.454	0.1389	0.0296	2.739e-06	0.2476	288.173	0.0301	0.1029	0.77	0.6014	135
†	rs145546625	16:220583	t	c	0.9754	-0.353	0.2699	0.1909	1	145.271	-0.1382	0.0885	0.1184	1	146.037	-0.3128	0.3939	0.4271	1	35.3806	-0.1102	0.1047	0.2922	1	145.12	-0.7876	1.1431	0.4908	1	35.1941	-0.0964	0.081	0.2341	1	35.3806	0.2264	0.1798	0.208	1	31.7
†	rs55932218	16:221151	t	c	0.0515	-0.0088	0.0896	0.9218	0.05245	1578.17	-0.0431	0.0298	0.1477	0.0978	1578.37	-0.5021	0.0893	1.876e-08	0.09417	862.723	-0.1049	0.0282	0.0001952	0.3561	1686.87	-1.2094	0.2346	2.54e-07	0.1213	871.918	0.0499	0.018	0.005511	0.03197	867.457	0.1392	0.0481	0.00379	0.3006	597
†	rs8058016	16:228786	a	c	0.9897	0.5558	0.2031	0.006201	0.1805	272.071	0.2657	0.0683	0.0001001	0.4064	266.861	1.8882	0.264	8.498e-13	0.03066	94.9156	0.2459	0.0778	0.001568	0.5111	291.176	4.5317	0.6691	1.261e-11	0.04189	93.9566	-0.1065	0.0513	0.03775	0.004431	93.9767	-0.0124	0.0253	0.6258	0.01115	2109.24
†	rs76613236	16:230724	c	g	0.98	0.1356	0.1543	0.3797	0.851	433.018	0.1819	0.0513	0.0003939	0.5247	433.048	1.9943	0.167	7.452e-33	0.3373	213.749	0.2957	0.052	1.301e-08	0.5373	436.886	5.1303	0.4355	4.906e-32	0.4447	215.738	-0.2721	0.0325	6.172e-17	0.3554	217.039	-0.3252	0.0917	0.0003897	0.4309	159.927
†	rs61743947	16:240000	t	c	0.9945	0.2996	0.381	0.4315	1	64.9832	0.4404	0.1236	0.0003685	1	64.9638	--	--	--	--	--	0.8707	0.1429	1.102e-09	1	65.0415	--	--	--	--	--	--	--	--	--	--	--	--	--	--	--
†	rs530159671	16:250184	a	g	--	--	--	--	--	--	--	--	--	--	--	--	--	--	--	--	--	--	--	--	--	--	--	--	--	--	--	--	--	--	--	--	--	--	--	--
†	rs145752042	16:267208	a	g	0.9933	-1.0134	0.3114	0.001139	0.04632	114.545	-0.4828	0.1032	2.911e-06	0.2782	114.509	-2.2974	0.4062	1.551e-08	1	38.5145	-0.3627	0.1127	0.001283	0.1127	116.342	-5.3769	0.9871	5.12e-08	1	38.4549	0.1766	0.0788	0.02507	1	38.5592	--	--	--	--	--
†	rs60616598	16:297264	a	g	0.8341	0.0968	0.0532	0.06875	0.417	4278.45	0.0607	0.0178	0.0006579	0.1461	4266.57	0.4365	0.054	6.466e-16	0.3369	2396.26	0.0843	0.0173	1.098e-06	0.01695	4407.72	0.9493	0.1413	1.843e-11	0.532	2408.87	-0.0445	0.0107	3.06e-05	0.9266	2398.63	0.0911	0.0258	0.0004189	0.8631	2216.03
*	rs9924561	16:314780	t	g	0.9027	0.1548	0.0623	0.01298	0.2471	2674.38	0.1814	0.0208	2.597e-18	0.00058	2667.35	1.4824	0.0624	7.95e-125	3.286e-11	1486.95	0.3569	0.0199	1.194e-71	4.759e-07	2730.93	3.6686	0.1643	1.8e-110	1.272e-07	1493.21	-0.1622	0.0121	6.977e-41	0.04424	1489.62	-0.216	0.0367	4.073e-09	0.001828	1005.63
†	rs142154093	16:366048	c	g	0.98	0.3221	0.1548	0.03743	0.8416	468.742	0.2353	0.0518	5.537e-06	0.4089	466.141	1.5478	0.1549	1.598e-23	0.9079	259.06	0.3026	0.0496	1.035e-09	0.245	501.181	3.9907	0.4025	3.623e-23	0.586	262.297	-0.1598	0.0291	4.174e-08	0.3636	264.754	-0.3099	0.0954	0.001165	0.171	154.415
†	rs186066503	16:405483	t	c	--	--	--	--	--	--	--	--	--	--	--	--	--	--	--	--	--	--	--	--	--	--	--	--	--	--	--	--	--	--	--	--	--	--	--	--
*	rs2608604	16:88849421	a	g	0.6597	-0.05	0.0391	0.2015	0.8731	6782.63	-0.0224	0.0131	0.0873	0.6746	6788.29	0.0413	0.0413	0.3171	0.6494	3629.52	-0.0222	0.0128	0.08397	0.9697	6763.41	0.2453	0.1088	0.02418	0.5902	3620.25	-0.0093	0.0079	0.2347	0.3659	3614.58	0.0081	0.0226	0.7184	0.2398	2637.9
*	rs4890634	18:43854259	t	c	0.4019	0.1136	0.0371	0.002191	0.3141	7614.21	0.0322	0.0124	0.009424	0.3212	7614.53	0.083	0.0389	0.03271	0.02428	4140.88	-0.0059	0.0122	0.6255	0.5044	7652.71	0.1892	0.1025	0.06477	0.08318	4134.57	0.0014	0.0074	0.8501	0.5228	4134.32	-0.071	0.0216	0.0009837	0.08928	2911.58
*	rs71176524	19:2177925	a	at	0.556	-0.0619	0.037	0.09477	0.09063	7614.59	-0.0203	0.0124	0.1017	0.04821	7614.84	0.0774	0.039	0.04734	0.3642	4110.04	0.0108	0.0122	0.3725	0.607	7636.59	0.1844	0.1027	0.07264	0.3113	4102.17	-0.0181	0.0074	0.0144	0.7686	4103.31	-0.0229	0.0217	0.2924	0.9352	2898.64
†	rs12459922	19:4455862	a	g	0.12	-0.033	0.0557	0.5538	0.2945	3386.58	-0.0045	0.0186	0.8069	0.3217	3394.05	-0.1231	0.0596	0.03891	0.8542	1779.38	-0.0011	0.0184	0.9532	0.9275	3355.88	-0.3626	0.1576	0.02136	0.7002	1769.5	0.0152	0.0114	0.1837	0.5464	1764.78	0.0566	0.0325	0.08138	0.6468	1299.8
*	rs919797	19:4498157	a	g	0.6763	0.05	0.0414	0.2263	0.93	6162.3	0.0095	0.0138	0.4908	0.764	6159.09	-0.0589	0.0433	0.1738	0.8109	3370.95	-0.0127	0.0134	0.345	0.318	6224.73	-0.1647	0.1145	0.1502	0.8148	3365.36	0.01	0.0082	0.2273	0.9727	3381.25	0.0332	0.024	0.1662	0.5544	2394.37
*	rs1799918	19:13002400	c	g	0.7834	0.0735	0.0445	0.09847	0.8213	5408.61	0.0213	0.0149	0.1517	0.8453	5412.9	-0.1185	0.047	0.01179	0.6001	2911.4	-0.0237	0.0146	0.1039	0.4287	5409.23	-0.2717	0.1237	0.02812	0.395	2901.79	0.0314	0.0089	0.000427	0.9518	2905.39	-0.0114	0.026	0.6622	0.119	2072.09
*	rs958483	19:33759240	t	c	0.9826	0.1051	0.1657	0.5258	0.2459	380.068	0.0276	0.0552	0.6166	0.6003	380.094	0.2607	0.203	0.1991	0.8997	168.626	0.0191	0.0575	0.7393	0.7165	366.048	0.9266	0.5418	0.08722	0.945	164.163	-0.0345	0.0396	0.3843	0.3327	163.217	0.016	0.1183	0.8928	0.8224	115.357
*	rs6014993	20:55991637	a	g	0.709	-0.0698	0.0414	0.09156	0.9159	6081.93	-0.0161	0.0138	0.2443	0.9556	6082.69	0.101	0.044	0.0216	0.3045	3275.96	-0.0004	0.0136	0.9786	0.921	6087.81	0.3728	0.116	0.001308	0.1792	3266.87	-0.0228	0.0083	0.006205	0.1901	3276.95	-0.0369	0.0244	0.1299	0.9383	2307.25
*	rs4820079	22:32879617	t	g	0.5417	0.0482	0.0364	0.185	0.9362	7933.17	0.0182	0.0122	0.1352	0.7916	7934.15	0.0812	0.0385	0.03463	0.8762	4269.87	0.0091	0.012	0.4459	0.3536	7950.73	0.201	0.1015	0.04755	0.8478	4261.34	-0.0133	0.0073	0.06843	0.8459	4262.83	-0.0033	0.0214	0.876	0.716	3008.34
*	rs855791	22:37462936	a	g	0.8309	0.1654	0.05	0.0009283	0.2895	4297.01	0.0755	0.0167	6.004e-06	0.344	4299.57	0.1912	0.0531	0.0003202	0.5957	2266.43	0.0494	0.0166	0.002845	0.7299	4227.36	0.427	0.1406	0.002387	0.796	2246.47	-0.0163	0.0102	0.109	0.304	2248.1	-0.0985	0.0292	0.0007569	0.3289	1648.08
*	rs140523	22:50962782	c	g	0.6454	0.0111	0.0417	0.7911	0.8732	5212.83	0.0073	0.0139	0.5985	0.9792	5216.12	0.0221	0.0435	0.6115	0.7382	2827.29	0.0025	0.0137	0.8562	0.4054	5224.75	0.072	0.1138	0.5272	0.5986	2819.32	0.0007	0.0083	0.9287	0.7457	2822.41	-0.0491	0.0237	0.03826	0.4308	2167.18

## Sheet: S5C Euro
Table 5C. Univariate results for combined-phenotype lead SNPs in European Americans.
Primary (*) or conditionally independent (†)	rsid	Chr:Pos	Ref Allele	Alt Allele	Euro CAF	HCT beta	HCT SE	HCT p-value	HCT het pval	HCT effN	HGB beta	HGB SE	HGB p-value	HGB het pval	HGB effN	MCH beta	MCH SE	MCH p-value	MCH het pval	MCH effN	MCHC beta	MCHC SE	MCHC p-value	MCHC het pval	MCHC effN	MCV beta	MCV SE	MCV p-value	MCV het pval	MCV effN	RBCC beta	RBCC SE	RBCC p-value	RBCC het pval	RBCC effN	RDW beta	RDW SE	RDW p-value	RDW het pval	RDW effN
*	rs61523591	2:46372781	t	c	0.1463	-0.2237	0.0334	2.069e-11	0.26	7338.5	-0.0781	0.0113	3.985e-12	0.1387	7333.09	0.0375	0.0282	0.1841	0.2243	3691.23	-0.0023	0.0108	0.8294	0.1324	7350.19	0.1305	0.072	0.0698	0.3247	3696.18	-0.0266	0.006	8.256e-06	0.9527	3698.75	0.0291	0.0302	0.335	0.2521	1023.88
*	rs2361016	3:24341268	a	t	0.6808	0.0191	0.0262	0.4649	0.04368	11798.5	0.0079	0.0088	0.371	0.05715	11802.4	0.1096	0.0223	8.688e-07	0.9693	5837.52	0.0059	0.0085	0.4854	0.3441	11778.8	0.2767	0.0569	1.161e-06	0.9529	5830.61	-0.0126	0.0047	0.007708	0.002538	5832.39	-0.0132	0.0234	0.5713	0.9786	1678.25
*	rs73210009	3:195830276	a	g	0.5552	-0.0254	0.0243	0.2957	0.07535	13551.8	-0.0213	0.0082	0.009368	0.2082	13548.9	-0.0899	0.0209	1.659e-05	0.6652	6582.53	-0.0219	0.0079	0.005424	0.6695	13535.4	-0.2064	0.0531	0.0001012	0.5726	6580.59	0.0059	0.0044	0.1832	0.1553	6579.73	0.0473	0.0213	0.02655	0.4163	2023.18
*	rs218265	4:55408999	t	c	0.158	-0.1088	0.0337	0.001233	0.8538	7085.16	-0.0301	0.0114	0.008019	0.8496	7087.6	0.1677	0.0285	4.02e-09	0.6961	3515.48	0.0147	0.0109	0.1762	0.8467	7087.65	0.4577	0.0728	3.149e-10	0.9479	3507.07	-0.0446	0.006	1.728e-13	0.9421	3512.96	0.0286	0.0294	0.3307	0.9588	1046.95
*	rs4535497	5:1107428	a	c	0.4346	0.0074	0.0256	0.7726	0.3426	12414.5	0.0129	0.0087	0.1362	0.1307	12412.9	-0.0795	0.0216	0.0002298	0.07977	6172.79	0.0267	0.0083	0.00129	0.2345	12422.1	-0.3103	0.0547	1.377e-08	0.01462	6170.9	0.0148	0.0046	0.001246	0.3025	6173.19	0.1012	0.0216	2.809e-06	0.8516	1962.32
*	rs3749748	5:127350549	t	c	0.7575	0.0453	0.0275	0.09934	0.1105	10754.2	0.0114	0.0093	0.2182	0.238	10752.3	-0.0379	0.0234	0.105	0.5018	5375.67	-0.019	0.0089	0.03191	0.4526	10737.8	-0.0686	0.0597	0.2504	0.6357	5378.39	0.0012	0.005	0.8136	0.2972	5379.13	0.1244	0.0247	4.919e-07	0.2931	1504.55
*	rs2032451	6:26092170	t	g	0.8476	-0.2134	0.0328	7.363e-11	0.9987	7610.43	-0.1002	0.011	1.168e-19	0.8617	7609.14	-0.2824	0.0276	1.419e-24	0.006275	3789.35	-0.0798	0.0106	4.091e-14	0.0009069	7601.18	-0.6301	0.0706	4.24e-19	0.07006	3788.06	0.0153	0.0059	0.009226	0.3138	3792.66	0.1544	0.0297	2.037e-07	0.5475	1043.62
†	rs1800562	6:26093141	a	g	0.9385	-0.3819	0.0491	7.404e-15	0.05964	3360.76	-0.1697	0.0166	1.198e-24	0.09557	3360.19	-0.4866	0.041	1.868e-32	0.6454	1685.3	-0.1247	0.0159	4.463e-15	0.7848	3348.18	-0.9763	0.1049	1.342e-20	0.4306	1684.84	0.003	0.0087	0.7301	0.8003	1687.48	0.2114	0.0447	2.302e-06	0.8046	451.024
†	rs11964516	6:41860252	t	c	0.1774	0.0513	0.0312	0.1008	0.1653	8289.32	0.0159	0.0105	0.1328	0.1681	8284.25	0.1818	0.0266	8.268e-12	0.2433	4095.4	0.0032	0.0101	0.7525	0.9507	8276.38	0.4834	0.0678	1.001e-12	0.6764	4099.37	-0.0255	0.0057	6.56e-06	0.6444	4099.93	-0.0969	0.0278	0.0004846	0.6075	1174.1
*	rs1410492	6:41907855	c	g	0.75	-0.0143	0.0274	0.6023	0.1687	10827.8	-0.0069	0.0092	0.452	0.0555	10826	0.1377	0.0231	2.469e-09	0.3571	5369.95	-0.0073	0.0088	0.4088	0.0317	10811.7	0.438	0.0589	9.86e-14	0.5361	5366.67	-0.0284	0.0049	6.574e-09	0.5941	5364.49	-0.0597	0.0241	0.01347	0.8069	1556.21
*	rs13203155	6:109614844	t	c	0.5538	0.0861	0.0237	0.0002786	0.08544	14583.4	0.015	0.008	0.05989	0.08091	14580.9	-0.1176	0.02	3.934e-09	0.4119	7271.7	-0.0322	0.0076	2.495e-05	0.2371	14568.5	-0.3076	0.051	1.653e-09	0.5279	7268.61	0.0217	0.0042	3.143e-07	0.4818	7268.98	0.0352	0.0213	0.09803	0.7344	2066.12
†	rs12664956	6:135384188	t	c	0.37	-0.0328	0.0245	0.181	0.2606	13690.1	-0.005	0.0083	0.5484	0.4023	13689.2	0.0989	0.0206	1.547e-06	0.4196	6825.99	0.0112	0.0079	0.1578	0.9867	13672	0.2896	0.0526	3.557e-08	0.3225	6825.13	-0.0163	0.0044	0.0001953	0.1849	6824	-0.0563	0.0217	0.009461	0.0335	1938.54
*	rs35786788	6:135419042	a	g	0.739	0.2012	0.027	9.444e-14	0.4363	11169.5	0.0499	0.0091	4.295e-08	0.5432	11167.6	-0.3501	0.0227	1.404e-53	0.4822	5567.2	-0.0442	0.0087	4.331e-07	0.9936	11156.4	-0.8698	0.058	7.789e-51	0.514	5568	0.0625	0.0048	3.344e-38	0.6341	5564.71	0.1366	0.0236	7.153e-09	0.1401	1614.86
†	rs607203	6:139841653	t	c	0.96	-0.1047	0.0584	0.07323	0.107	2360	-0.0349	0.0197	0.07647	0.358	2359.6	-0.226	0.0496	4.785e-06	0.4029	1169.92	0.0185	0.0189	0.3269	0.0073	2373.98	-0.6945	0.1265	4.043e-08	0.5474	1166.98	0.0411	0.0105	9.581e-05	0.6863	1167.06	0.0687	0.0522	0.1883	0.0026	339.501
*	rs590856	6:139844429	a	g	0.4494	0.0423	0.0238	0.07529	0.7809	14428.6	0.0157	0.008	0.05002	0.4401	14426.8	0.0799	0.0199	5.788e-05	0.8219	7236.34	-0.0038	0.0077	0.6231	0.006343	14421.8	0.2761	0.0507	5.019e-08	0.8294	7234.45	-0.0188	0.0042	8.146e-06	0.5813	7235.15	0	0.0211	0.9994	0.1427	2051.25
*	rs12718598	7:50428445	t	c	0.4939	0.0038	0.0239	0.872	0.95	14120.6	0.0062	0.0081	0.4384	0.8588	14118.1	0.1096	0.0205	9.057e-08	0.05712	6938.85	0.0088	0.0077	0.2562	0.1059	14111.8	0.3098	0.0523	3.15e-09	0.0159	6936.52	-0.0202	0.0044	3.579e-06	0.3073	6937.52	-0.0121	0.0208	0.5604	0.5846	2064.83
*	rs28832309	7:80319938	c	g	--	--	--	--	--	--	--	--	--	--	--	--	--	--	--	--	--	--	--	--	--	--	--	--	--	--	--	--	--	--	--	--	--	--	--	--
*	rs7385804	7:100235970	a	c	0.3708	0.1201	0.0249	1.405e-06	0.6463	13045.7	0.0336	0.0084	6.458e-05	0.7643	13043.4	-0.1347	0.0214	3.047e-10	0.1319	6385.35	-0.0168	0.0081	0.03693	0.4854	13032.5	-0.3308	0.0545	1.292e-09	0.08962	6382.47	0.027	0.0045	3.004e-09	0.02766	6383.34	0.0489	0.022	0.02582	0.715	1917.03
*	rs10253736	7:151415256	t	c	0.7102	0.1593	0.0272	4.692e-09	0.6324	10738.1	0.0562	0.0092	9.97e-10	0.6739	10736.2	0.0334	0.0229	0.1443	0.9715	5360.04	0.0083	0.0088	0.3445	0.9202	10730.8	0.058	0.0582	0.319	0.7784	5360.41	0.0189	0.0049	9.923e-05	0.1358	5354.56	0.0252	0.0236	0.2848	0.123	1660.75
*	rs7853365	9:4855858	a	c	0.2013	-0.0061	0.0294	0.8367	0.6428	9468.74	-0.0048	0.0099	0.631	0.5328	9460.12	-0.1314	0.0248	1.174e-07	0.2857	4752.36	0.0013	0.0095	0.8894	0.4111	9444.79	-0.332	0.0633	1.582e-07	0.3791	4755.95	0.014	0.0053	0.007973	0.9539	4758.33	0.0388	0.0268	0.1483	0.2128	1300.24
†	rs10901252	9:136128000	c	g	0.9197	-0.0498	0.0452	0.2704	0.75	4034.75	-0.0379	0.0152	0.01285	0.5217	4043.23	0.1299	0.0387	0.0007904	0.0657	2001.21	-0.0458	0.0146	0.001684	0.0917	4136.97	0.4412	0.0988	7.96e-06	0.0321	1987.48	-0.0302	0.0082	0.0002373	0.1453	2009.58	0.0324	0.0394	0.412	0.914	598.11
*	rs2519093	9:136141870	t	c	0.803	0.1718	0.0301	1.136e-08	0.7281	8825.69	0.0611	0.0102	1.879e-09	0.9178	8810.67	0.0324	0.0258	0.2084	0.5522	4341.27	0.0205	0.0098	0.03535	0.6728	8819.71	0.0233	0.0656	0.7223	0.6801	4351.19	0.0162	0.0055	0.003116	0.2446	4345.27	-0.0605	0.0267	0.0236	0.446	1274.87
*	rs34793991	10:46080590	a	c	0.0641	0.0056	0.0481	0.9082	0.4961	3516.62	0.0117	0.0162	0.4695	0.2801	3510.92	0.2159	0.0407	1.092e-07	0.5339	1753.2	0.0179	0.0156	0.2495	0.7859	3509	0.5839	0.1037	1.81e-08	0.6655	1755.24	-0.0394	0.0086	4.801e-06	0.4834	1755.36	0.032	0.0434	0.4606	0.5877	476.226
*	rs17476364	10:71094504	t	c	0.0946	0.361	0.0422	1.095e-17	0.1612	4433.39	0.126	0.0142	8.687e-19	0.176	4432.64	0.1356	0.0362	0.0001791	0.414	2190.9	0.0127	0.0137	0.3559	0.5297	4405.22	0.3964	0.0922	1.73e-05	0.7172	2190.3	0.0161	0.0077	0.037	0.5291	2186.27	-0.0283	0.0362	0.4356	0.4563	684.466
*	rs33930165	11:5248233	t	c	--	--	--	--	--	--	--	--	--	--	--	--	--	--	--	--	--	--	--	--	--	--	--	--	--	--	--	--	--	--	--	--	--	--	--	--
*	rs138242149	11:5860096	a	g	--	--	--	--	--	--	--	--	--	--	--	--	--	--	--	--	--	--	--	--	--	--	--	--	--	--	--	--	--	--	--	--	--	--	--	--
*	rs28456	11:61589481	a	g	0.2982	0.1126	0.0262	1.692e-05	0.2421	11738.5	0.0399	0.0088	6.416e-06	0.1007	11740.9	-0.0025	0.0224	0.9119	0.7125	5782.5	0.0082	0.0085	0.3341	0.9684	11701.3	-0.0638	0.0571	0.2637	0.4307	5777.22	0.0184	0.0048	0.0001066	0.005902	5774.68	-0.0286	0.023	0.2129	0.9769	1761.45
*	rs12320749	12:4331647	c	g	0.2104	-0.1008	0.0294	0.0006031	0.9626	9247.27	-0.032	0.0099	0.001281	0.6495	9239.24	0.0489	0.0249	0.04908	0.6222	4660.59	0.0033	0.0095	0.7307	0.7303	9250.68	0.1462	0.0633	0.02095	0.5489	4659	-0.0199	0.0053	0.0001644	0.7421	4658.06	-0.0002	0.0254	0.9932	0.7289	1404.98
*	rs597808	12:111973358	a	g	0.5055	-0.1679	0.0241	3.127e-12	0.556	14095.7	-0.0621	0.0081	2.094e-14	0.3557	14093.2	-0.0585	0.0207	0.004598	0.01559	6936.63	-0.0109	0.0078	0.1635	0.04149	14087.1	-0.1636	0.0527	0.001909	0.2633	6934.36	-0.0103	0.0044	0.01852	0.9541	6935.31	-0.0008	0.0214	0.9695	0.7656	2043.67
*	rs11066283	12:112840766	a	t	0.5518	0.1592	0.0244	6.672e-11	0.6879	13815.5	0.0598	0.0082	3.543e-13	0.6374	13813.9	0.0406	0.0209	0.05222	0.0566	6810.27	0.011	0.0079	0.164	0.0266	13817.3	0.1228	0.0534	0.02147	0.4062	6807.96	0.0138	0.0044	0.001907	0.8082	6808.12	0.0024	0.0215	0.9094	0.8278	2016.72
*	rs8013143	14:23494277	a	g	0.2907	-0.0353	0.0264	0.1805	0.5747	11487.4	-0.0201	0.0089	0.02405	0.7426	11492.5	-0.0232	0.0229	0.3126	0.5147	5561.63	-0.0139	0.0085	0.103	0.7116	11496	-0.007	0.0584	0.9046	0.675	5556	-0.0029	0.0049	0.5485	0.461	5561.65	0.1114	0.0232	1.604e-06	0.7571	1710.51
*	rs11621325	14:65472241	t	c	0.4403	-0.0141	0.0241	0.5578	0.7596	14041.3	0.0021	0.0081	0.7999	0.6156	14038.9	0.0851	0.0203	2.796e-05	0.782	7001.9	0.0144	0.0078	0.06532	0.212	14021.7	0.1908	0.0518	0.0002309	0.6262	7000.49	-0.0114	0.0043	0.007928	0.389	7000.79	-0.0208	0.0217	0.3359	0.973	1994.54
*	rs4887023	15:78535437	c	g	0.3805	-0.0557	0.0244	0.02261	0.5671	13799.5	-0.0185	0.0082	0.02492	0.6439	13797.1	0.0441	0.0207	0.03315	0.4876	6874.53	0.0028	0.0079	0.723	0.22	13792.9	0.1024	0.0529	0.05284	0.8305	6875.01	-0.0136	0.0044	0.00196	0.2812	6876.64	-0.099	0.0218	5.609e-06	0.7219	1942.98
†	rs60125383	16:176446	a	t	0.55	0.0366	0.0249	0.141	0.8864	13151.4	0.0205	0.0084	0.01475	0.9536	13150.3	0.1006	0.0213	2.224e-06	0.3974	6518.4	0.0225	0.008	0.00515	0.7395	13135.9	0.1624	0.0543	0.002773	0.2472	6514.47	-0.0106	0.0045	0.01875	0.3798	6515.64	0.0023	0.0216	0.9147	0.6847	1938.22
†	rs8051004	16:198835	t	c	0.02	0.1169	0.1158	0.3129	0.3056	639.612	-0.0024	0.0392	0.9519	0.4464	639.466	-0.2614	0.1134	0.02117	0.5518	252.92	-0.0795	0.0384	0.03846	0.9481	635.265	-0.6919	0.2868	0.01585	0.8895	252.874	0.0331	0.0241	0.1703	0.3303	252.897	0.0634	0.1289	0.623	1	54.36
†	rs115415087	16:205132	t	c	--	--	--	--	--	--	--	--	--	--	--	--	--	--	--	--	--	--	--	--	--	--	--	--	--	--	--	--	--	--	--	--	--	--	--	--
†	rs145546625	16:220583	t	c	--	--	--	--	--	--	--	--	--	--	--	--	--	--	--	--	--	--	--	--	--	--	--	--	--	--	--	--	--	--	--	--	--	--	--	--
†	rs55932218	16:221151	t	c	--	--	--	--	--	--	--	--	--	--	--	--	--	--	--	--	--	--	--	--	--	--	--	--	--	--	--	--	--	--	--	--	--	--	--	--
†	rs8058016	16:228786	a	c	--	--	--	--	--	--	--	--	--	--	--	--	--	--	--	--	--	--	--	--	--	--	--	--	--	--	--	--	--	--	--	--	--	--	--	--
†	rs76613236	16:230724	c	g	--	--	--	--	--	--	--	--	--	--	--	--	--	--	--	--	--	--	--	--	--	--	--	--	--	--	--	--	--	--	--	--	--	--	--	--
†	rs61743947	16:240000	t	c	--	--	--	--	--	--	--	--	--	--	--	--	--	--	--	--	--	--	--	--	--	--	--	--	--	--	--	--	--	--	--	--	--	--	--	--
†	rs530159671	16:250184	a	g	0.997	0.7905	0.4152	0.05692	1	48	0.2514	0.1447	0.08242	1	48	0.5241	0.2459	0.03307	1	46.2511	0.2302	0.1278	0.0716	1	46.5	1.3264	0.6108	0.02988	1	46.2	-0.0139	0.0511	0.7855	1	46.26	--	--	--	--	--
†	rs145752042	16:267208	a	g	--	--	--	--	--	--	--	--	--	--	--	--	--	--	--	--	--	--	--	--	--	--	--	--	--	--	--	--	--	--	--	--	--	--	--	--
†	rs60616598	16:297264	a	g	--	--	--	--	--	--	--	--	--	--	--	--	--	--	--	--	--	--	--	--	--	--	--	--	--	--	--	--	--	--	--	--	--	--	--	--
*	rs9924561	16:314780	g	t	--	--	--	--	--	--	--	--	--	--	--	--	--	--	--	--	--	--	--	--	--	--	--	--	--	--	--	--	--	--	--	--	--	--	--	--
†	rs142154093	16:366048	c	g	--	--	--	--	--	--	--	--	--	--	--	--	--	--	--	--	--	--	--	--	--	--	--	--	--	--	--	--	--	--	--	--	--	--	--	--
†	rs186066503	16:405483	t	c	--	--	--	--	--	--	--	--	--	--	--	--	--	--	--	--	--	--	--	--	--	--	--	--	--	--	--	--	--	--	--	--	--	--	--	--
*	rs2608604	16:88849421	a	g	0.6302	-0.0786	0.0262	0.002701	0.4363	11676.7	-0.0386	0.0089	1.306e-05	0.4062	11677.2	-0.0077	0.0227	0.7339	0.9558	5736.85	-0.0436	0.0085	3.158e-07	0.6329	11654.5	0.1092	0.0576	0.05801	0.708	5733.17	-0.0197	0.0048	4.401e-05	0.4679	5733.41	-0.0017	0.0219	0.9378	0.1321	1841.93
*	rs4890634	18:43854259	t	c	0.2527	0.0408	0.0272	0.1329	0.2531	11039.4	0.0202	0.0092	0.02725	0.04089	11037.5	0.1034	0.0229	6.34e-06	0.2011	5509.81	0.0225	0.0088	0.01018	0.3069	11023.2	0.2733	0.0585	2.978e-06	0.1136	5507.94	-0.0105	0.0049	0.03013	0.4622	5510.14	-0.0608	0.0245	0.01314	0.2053	1551.05
*	rs71176524	19:2177925	a	at	0.5354	-0.1057	0.0252	2.831e-05	0.1328	12760	-0.0325	0.0085	0.0001413	0.09631	12758	0.0022	0.0216	0.9179	0.01788	6334.57	0.0068	0.0082	0.4057	0.7331	12750.5	-0.0276	0.055	0.6155	0.05512	6332.82	-0.0132	0.0046	0.004293	0.6014	6333.6	-0.0485	0.021	0.02109	0.1169	2025.59
†	rs12459922	19:4455862	a	g	0.26	-0.0624	0.027	0.02113	0.3542	11264.8	-0.0265	0.0091	0.003669	0.212	11265.7	-0.1095	0.0228	1.589e-06	0.9785	5581.19	-0.0204	0.0087	0.0197	0.6331	11238	-0.2749	0.0582	2.334e-06	0.6098	5576.54	0.0038	0.0048	0.432	0.0209	5571.79	0.0347	0.0237	0.144	0.7724	1644.31
*	rs919797	19:4498157	a	g	0.4626	-0.033	0.0251	0.1876	0.392	13215.9	-0.0219	0.0085	0.009873	0.4765	13214.3	-0.1342	0.0221	1.183e-09	0.5518	6207.68	-0.0372	0.0082	5.198e-06	0.6061	13210.7	-0.2847	0.0561	3.814e-07	0.2778	6205.59	0.0046	0.0047	0.3247	0.9828	6206.73	0.0037	0.0214	0.8628	0.8671	1996.62
*	rs1799918	19:13002400	c	g	0.6365	0.0662	0.0251	0.008424	0.5463	12734.7	0.0179	0.0085	0.03528	0.6412	12726.6	-0.1251	0.0217	7.656e-09	0.1546	6179.59	-0.0143	0.0082	0.08004	0.645	12712.6	-0.2722	0.0551	7.827e-07	0.04441	6181.86	0.0238	0.0046	2.422e-07	0.3847	6179.79	0.0486	0.022	0.02718	0.07907	1894.57
*	rs958483	19:33759240	t	c	0.9332	-0.078	0.0545	0.1528	0.7551	2692.29	-0.0269	0.0184	0.1434	0.3905	2695.55	0.1523	0.0472	0.001259	0.212	1377.76	0.0308	0.0178	0.08457	0.2829	2671.81	0.3658	0.1206	0.002419	0.4554	1375.47	-0.0465	0.0101	4.116e-06	0.5793	1371.72	-0.0818	0.0457	0.07369	0.9618	446.075
*	rs6014993	20:55991637	a	g	0.496	0.0336	0.0244	0.1673	0.9952	13366.7	0.0161	0.0082	0.04993	0.9643	13364.3	0.1063	0.0206	2.581e-07	0.9821	6770.47	0.0024	0.0079	0.76	0.5976	13358	0.1462	0.0633	0.02095	0.5489	4659.01	-0.0116	0.0044	0.008077	0.2913	6769.09	0.0032	0.021	0.8795	0.392	2014.64
*	rs4820079	22:32879617	t	g	0.5045	0.0465	0.0235	0.04791	0.2067	14737.9	0.0203	0.0079	0.01068	0.3463	14735.6	0.1072	0.0198	6.422e-08	0.4003	7343.31	0.0113	0.0076	0.137	0.7079	14727.6	-0.007	0.0584	0.9046	0.675	5556.29	-0.0128	0.0042	0.002428	0.8919	7341.48	-0.0092	0.021	0.6613	0.9925	2082.45
*	rs855791	22:37462936	a	g	0.5667	0.2288	0.0243	4.685e-21	0.3787	13717.7	0.0993	0.0082	8.49e-34	0.4923	13716.2	0.2731	0.0205	1.558e-40	0.9544	6882.8	0.0578	0.0079	1.901e-13	0.2324	13709.2	0.5782	0.0524	2.544e-28	0.7453	6880	-0.0055	0.0044	0.2047	0.9393	6881.77	-0.1285	0.0214	1.897e-09	0.3463	2000.87
*	rs140523	22:50962782	c	g	0.6126	0.0591	0.0324	0.06787	0.7681	6272.47	0.0188	0.011	0.08795	0.686	6269.45	0.1398	0.0236	3.261e-09	0.4675	3437.52	0.0027	0.0103	0.7895	0.7368	6272.86	0.3845	0.0594	9.376e-11	0.3486	3437	-0.0143	0.005	0.00406	0.1893	3437.3	-0.1007	0.0317	0.001468	0.6147	905.846

## Sheet: S5D Hisp
Table 5D. Univariate results for combined-phenotype lead SNPs in Hispanics/Latinos.
Primary (*) or conditionally independent (†)	rsid	Chr:Pos	Ref Allele	Alt Allele	Hisp CAF	HCT beta	HCT SE	HCT p-value	HCT het pval	HCT effN	HGB beta	HGB SE	HGB p-value	HGB het pval	HGB effN	MCH beta	MCH SE	MCH p-value	MCH het pval	MCH effN	MCHC beta	MCHC SE	MCHC p-value	MCHC het pval	MCHC effN	MCV beta	MCV SE	MCV p-value	MCV het pval	MCV effN	RBCC beta	RBCC SE	RBCC p-value	RBCC het pval	RBCC effN	RDW beta	RDW SE	RDW p-value	RDW het pval	RDW effN
*	rs61523591	2:46372781	t	c	0.1459	-0.2471	0.0457	6.54e-08	0.09415	5141.47	-0.0774	0.0159	1.201e-06	0.04211	5135.57	-0.0647	0.0334	0.05261	0.9622	4339.53	0.0093	0.015	0.5347	0.7625	5313.41	-0.1176	0.0914	0.1981	0.3645	4354.83	-0.0166	0.0062	0.007003	0.1847	4335.43	0.0029	0.015	0.8475	0.3168	4328.99
*	rs2361016	3:24341268	a	t	0.7513	0.0331	0.0397	0.4044	0.6424	7212.33	0.023	0.0138	0.09435	0.7187	7212.02	0.1089	0.0285	0.0001306	0.3367	6033.57	0.0155	0.0129	0.2296	0.8615	7383.54	0.249	0.0772	0.001258	0.2641	6045.64	-0.0151	0.0053	0.004321	0.9071	6023.31	-0.0333	0.0129	0.009701	0.891	6001.66
*	rs73210009	3:195830276	a	g	0.6589	-0.085	0.0348	0.01461	0.5087	9126.57	-0.0371	0.012	0.001931	0.2069	9129	-0.1151	0.0249	3.998e-06	0.3606	7571.61	-0.0288	0.0116	0.01277	0.5274	9076.9	-0.266	0.0677	8.602e-05	0.8664	7559.64	0.0009	0.0046	0.8488	0.8559	7570.41	0.058	0.0114	3.338e-07	0.6795	7509.11
*	rs218265	4:55408999	t	c	0.3189	-0.0583	0.0364	0.1088	0.9944	8844.79	-0.0117	0.0124	0.3452	0.9169	8848.49	0.2169	0.0262	1.228e-16	0.8854	7404.88	0.0197	0.0122	0.1077	0.1367	8606.21	0.5696	0.0711	1.097e-15	0.5799	7377.55	-0.035	0.0048	4.238e-13	0.6676	7429.12	-0.0156	0.0117	0.1802	0.5744	7347.53
*	rs4535497	5:1107428	a	c	0.6069	0.0065	0.0339	0.848	0.7873	9408.85	0.011	0.0116	0.3462	0.5292	9405.08	-0.0279	0.0246	0.256	0.6227	7887.37	0.0211	0.0112	0.05966	0.6704	9442.27	-0.1723	0.0673	0.01045	0.9025	7883.96	0.012	0.0045	0.007321	0.7404	7888.93	0.0763	0.0112	8.487e-12	0.3587	7836.48
*	rs3749748	5:127350549	t	c	0.8383	-0.0581	0.0441	0.1881	0.1135	5611.09	-0.0185	0.0153	0.2259	0.2386	5616.23	0.0059	0.032	0.8533	0.785	4655.18	-0.0106	0.0145	0.4659	0.1142	5615.15	0.0243	0.0861	0.7778	0.8843	4650.63	-0.0112	0.0058	0.05482	0.4669	4649.18	0.1173	0.0143	2.651e-16	0.02291	4623.04
*	rs2032451	6:26092170	t	g	0.8817	-0.2331	0.0507	4.192e-06	0.8489	4314.37	-0.1217	0.0175	3.317e-12	0.9615	4311.87	-0.3049	0.0366	8.414e-17	0.4577	3575.09	-0.1154	0.0172	1.799e-11	0.9132	4193.63	-0.6137	0.0986	4.915e-10	0.3298	3563.6	0.0086	0.0067	0.1951	0.3136	3577.76	0.1119	0.0165	1.203e-11	0.08525	3531.86
†	rs1800562	6:26093141	a	g	0.981	-0.1798	0.123	0.1436	0.7965	771.543	-0.0987	0.0414	0.01719	0.4642	771.095	-0.3156	0.085	0.0002054	0.3076	641.202	-0.0907	0.0407	0.0257	0.05199	744.187	-0.6912	0.2359	0.003387	0.8718	640.575	0.0176	0.0163	0.2795	0.8271	641.682	0.0725	0.0393	0.06524	0.5218	630.129
†	rs11964516	6:41860252	t	c	0.1652	0.0959	0.0434	0.02726	0.2051	5705.75	0.0385	0.015	0.01018	0.3026	5710.74	0.2021	0.0306	3.746e-11	0.02707	4772.69	0.0091	0.0144	0.5283	0.2511	5732.04	0.5113	0.0848	1.653e-09	0.05255	4770.35	-0.0175	0.0057	0.002089	0.03896	4764.58	-0.0313	0.0141	0.02599	0.08912	4735.1
*	rs1410492	6:41907855	c	g	0.8586	-0.022	0.0463	0.6349	0.1724	5010.41	-0.0019	0.016	0.9076	0.1925	5013.41	0.1881	0.0336	2.213e-08	0.0993	4182.52	0.0102	0.0155	0.5081	0.8649	5034.75	0.4776	0.0918	1.962e-07	0.3975	4180.92	-0.0294	0.0062	2.027e-06	0.0145	4170.67	-0.0344	0.0152	0.02389	0.7549	4141.26
*	rs13203155	6:109614844	t	c	0.686	0.0989	0.0357	0.005657	0.7166	8903.06	0.0156	0.0123	0.2064	0.712	8899.43	-0.1263	0.0252	5.132e-07	0.6449	7454.16	-0.0524	0.0116	6.337e-06	0.6444	9073.76	-0.2387	0.0688	0.0005215	0.9479	7467.61	0.0234	0.0048	9.964e-07	0.8833	7446.66	0.0379	0.0115	0.0009723	0.2676	7414.31
†	rs12664956	6:135384188	t	c	0.2585	-0.0687	0.0375	0.1339	0.06711	7706	-0.0162	0.0129	0.2095	0.1863	7703.67	-0.0075	0.0268	0.7796	0.8186	6400	-0.0031	0.0125	0.807	0.2348	7746.63	-0.0762	0.0732	0.2977	0.8035	6402.45	-0.0104	0.005	0.03754	0.05516	6396.9	-0.0232	0.012	0.05279	0.4023	6354.58
*	rs35786788	6:135419042	a	g	0.8481	0.2122	0.0455	3.037e-06	0.1935	5315.31	0.0515	0.0155	0.000918	0.1471	5317.97	-0.2348	0.0332	1.445e-12	0.1883	4359.09	-0.0548	0.015	0.0002527	0.3305	5281.72	-0.5334	0.0904	3.675e-09	0.08171	4354.83	0.059	0.006	1.317e-22	0.8438	4357.46	0.0685	0.0149	4.084e-06	0.03711	4324.14
†	rs607203	6:139841653	t	c	0.933	-0.219	0.0687	0.001441	0.787	2495.07	-0.0816	0.0237	0.0005644	0.9544	2479.8	-0.3034	0.0483	3.515e-10	0.5125	2213.65	0.0095	0.0215	0.6586	0.0836	2855.68	-0.9657	0.1312	1.85e-13	0.7295	2245.9	0.0231	0.009	0.009972	0.0917	2200.91	0.0183	0.0219	0.4034	0.6999	2232.58
*	rs590856	6:139844429	a	g	0.4126	0.1066	0.0331	0.001286	0.8449	9989.66	0.0329	0.0114	0.00394	0.7567	9980.99	0.1649	0.024	6.201e-12	0.05504	8407.68	-0.0132	0.0111	0.2316	0.2725	10065.5	0.5344	0.0648	1.703e-16	0.02009	8406.39	-0.0141	0.0044	0.001451	0.5957	8409.87	0.0027	0.0108	0.8014	0.2911	8351.94
*	rs12718598	7:50428445	t	c	0.5734	-0.0186	0.033	0.5719	0.9747	10072.3	-0.0101	0.0114	0.3751	0.9974	10066.5	0.1351	0.0235	8.747e-09	0.366	8450.91	0.0024	0.0109	0.8278	0.3625	10110.5	0.3519	0.0641	3.963e-08	0.4289	8447.27	-0.0219	0.0044	8.256e-07	0.8025	8453.6	-0.0133	0.0106	0.2099	0.1899	8392.57
*	rs28832309	7:80319938	c	g	0.9864	0.154	0.1563	0.3245	0.3712	534.201	0.1424	0.0544	0.008857	0.1172	530.019	0.1074	0.1066	0.3137	0.2142	467.361	0.1232	0.0466	0.008187	0.00319	673.629	-0.0531	0.2855	0.8525	0.6418	475.907	0.0148	0.0202	0.4631	0.04262	461.688	-0.2112	0.0471	7.168e-06	0.7033	466.929
*	rs7385804	7:100235970	a	c	0.2962	0.1541	0.0352	1.202e-05	0.3838	8629.22	0.0338	0.0121	0.005201	0.607	8619.16	-0.0994	0.0251	7.686e-05	0.3125	7278.67	-0.032	0.0116	0.005973	0.255	8704.01	-0.1934	0.0682	0.004543	0.1962	7278.53	0.0271	0.0047	6.609e-09	0.02362	7286.91	0.034	0.0115	0.003022	0.6351	7239.52
*	rs10253736	7:151415256	t	c	0.8025	0.2062	0.0411	5.301e-07	0.06439	6385.19	0.0786	0.0141	2.695e-08	0.0927	6381.49	0.0165	0.0295	0.5746	0.4138	5296.03	0.0134	0.0136	0.3249	0.8515	6484.33	-0.0149	0.0803	0.8524	0.3956	5301.17	0.0176	0.0054	0.001224	0.1789	5285.48	0.0026	0.0134	0.8437	0.4211	5265.62
*	rs7853365	9:4855858	a	c	0.185	0.0185	0.0418	0.6587	0.3805	6225.58	0.009	0.0144	0.5303	0.4228	6224.57	-0.1547	0.0302	3.153e-07	0.6759	5150.96	-0.0108	0.0138	0.4348	0.8919	6151.62	-0.4638	0.0819	1.52e-08	0.7801	5139.3	0.0223	0.0057	8.324e-05	0.3839	5150.39	0.0374	0.0136	0.005812	0.6237	5104.42
†	rs10901252	9:136128000	c	g	0.9274	-0.1106	0.0625	0.077	0.559	2718.05	-0.041	0.0217	0.0591	0.8371	2716.47	0.1281	0.0456	0.004997	0.7325	2340.26	-0.0157	0.0205	0.4432	0.1945	2867.76	0.4915	0.1209	4.806e-05	0.4697	2340.85	-0.0318	0.0083	0.0001261	0.3352	2324.68	0.0399	0.0205	0.05192	0.636	2326.97
*	rs2519093	9:136141870	t	c	0.8495	0.2441	0.0455	8.273e-08	0.544	5289.57	0.0973	0.0157	6.564e-10	0.8984	5295.17	0.0273	0.0331	0.4102	0.1999	4349.05	0.0097	0.0152	0.5241	0.1611	5235.35	-0.0341	0.0909	0.7079	0.4296	4344.8	0.0233	0.0061	0.0001312	0.4266	4354.76	-0.0252	0.0149	0.09008	0.4625	4314.14
*	rs34793991	10:46080590	a	c	0.04	-0.0931	0.0829	0.2612	0.3813	1572.84	-0.0131	0.0285	0.6457	0.3878	1575.69	0.2005	0.0615	0.001114	0.4036	1260.52	0.0612	0.027	0.02322	0.8235	1581.52	0.5509	0.1662	0.0009212	0.4042	1262.46	-0.0429	0.0113	0.0001399	0.6551	1255.1	-0.0065	0.0277	0.8142	0.7748	1251.82
*	rs17476364	10:71094504	t	c	0.0651	0.3816	0.0658	6.518e-09	0.7652	2481.53	0.14	0.0227	6.451e-10	0.956	2487.18	0.11	0.0472	0.01975	0.4049	2021.14	0.024	0.022	0.2742	0.1136	2426.44	0.2795	0.1283	0.02935	0.9963	2016.17	0.0291	0.0088	0.0009104	0.5517	2013.66	0.0337	0.0213	0.1138	0.3005	2001.24
*	rs33930165	11:5248233	t	c	0.9981	1.7854	0.482	0.0002124	1	44.7586	-0.1972	0.1689	0.243	1	47.0617	1.1857	0.3004	7.922e-05	1	47.0657	-1.9802	0.1917	5.059e-25	1	46.9779	8.3913	0.8275	3.635e-24	1	47.0537	-0.2773	0.0544	3.376e-07	1	44.7965	-0.5124	0.1381	0.0002067	1	44.6296
*	rs138242149	11:5860096	a	g	0.007	-1.1457	0.2629	1.316e-05	0.1303	194.997	-0.2306	0.0916	0.01186	0.7746	197.693	-0.5536	0.1601	0.0005457	0.5755	203.515	0.2201	0.0725	0.002384	0.02511	267.722	-2.663	0.4341	8.573e-10	0.0824	211.721	0.025	0.031	0.4187	0.6247	195.239	0.302	0.0711	2.2e-05	0.9726	207.597
*	rs28456	11:61589481	a	g	0.4801	0.1288	0.0347	0.0002025	0.2957	10257.2	0.0504	0.012	2.635e-05	0.3222	10252.1	-0.0255	0.0252	0.3106	0.04574	8592.32	-0.0008	0.0116	0.9465	0.0309	10202.4	-0.165	0.0684	0.01583	0.09984	8579.17	0.0192	0.0046	3.092e-05	0.9024	8602.78	-0.0258	0.0113	0.0217	0.2559	8530.34
*	rs12320749	12:4331647	c	g	0.2275	-0.051	0.0386	0.1868	0.06239	7254.73	-0.03	0.0133	0.02401	0.03684	7246.03	0.0661	0.0275	0.01606	0.8779	6146.55	-0.0256	0.0127	0.04304	0.7612	7289.19	0.2975	0.0748	7.036e-05	0.7736	6144.27	-0.0253	0.0051	8.9e-07	0.1695	6154.89	-0.0078	0.0124	0.5275	0.06343	6105.97
*	rs597808	12:111973358	a	g	0.7103	-0.0812	0.0368	0.02721	0.1086	8385.78	-0.0268	0.0127	0.03501	0.04462	8386.05	0.0389	0.0267	0.1454	0.9299	6883.91	-0.0058	0.0123	0.639	0.5776	8397	0.1141	0.0726	0.1162	0.9899	6881.7	-0.0168	0.005	0.0007977	0.07197	6881.48	0.0014	0.012	0.9067	0.2298	6827.35
*	rs11066283	12:112840766	a	g	0.2678	0.0591	0.038	0.1204	0.0625	7978.68	0.0258	0.0132	0.04983	0.0514	7983.49	-0.0395	0.0278	0.155	0.9742	6516.31	0.007	0.0127	0.5525	0.9272	7969.31	-0.1718	0.0759	0.02359	0.9971	6514.92	0.0179	0.0052	0.0005804	0.0446	6509.51	-0.0117	0.0125	0.3475	0.1169	6456.42
*	rs8013143	14:23494277	a	g	0.3042	0.031	0.037	0.4017	0.8927	8645.46	0.0061	0.0128	0.635	0.7377	8622.81	-0.0459	0.0261	0.07804	0.8205	7421.18	-0.0129	0.0121	0.287	0.2242	9049.97	-0.1229	0.0711	0.08388	0.5634	7447.6	0.0072	0.0049	0.1439	0.9393	7420.42	0.0961	0.0118	3.034e-16	0.4878	7397.26
*	rs11621325	14:65472241	t	c	0.421	0.0277	0.0335	0.4091	0.6602	9499.89	0.0238	0.0116	0.03969	0.7703	9495.61	0.1174	0.0242	1.18e-06	0.03048	7960.51	0.0234	0.0111	0.03557	0.6262	9465.07	0.2378	0.0654	0.0002756	0.1977	7949.48	-0.0106	0.0044	0.0161	0.2355	7970.21	-0.0157	0.011	0.1529	0.3542	7903.4
*	rs4887023	15:78535437	c	g	0.3372	-0.0645	0.0345	0.06143	0.6697	9216.71	-0.0087	0.0119	0.4663	0.6175	9216.72	0.0279	0.0242	0.2477	0.8225	7685.83	0.0219	0.0113	0.05204	0.502	9208.56	-0.0331	0.0661	0.616	0.9911	7681.79	-0.0046	0.0046	0.3197	0.8737	7688.1	-0.0531	0.011	1.436e-06	0.1839	7629.31
†	rs60125383	16:176446	a	t	0.6186	0.018	0.0367	0.6236	0.7271	9258	0.021	0.0128	0.1006	0.549	9250	0.0842	0.0258	0.001095	0.1087	7822	0.0274	0.0117	0.01956	0.1432	9402	0.1691	0.0713	0.01778	0.152	7829	-0.0097	0.0047	0.03917	0.7976	7824	-0.0025	0.0122	0.8377	0.4317	7769
†	rs8051004	16:198835	t	c	0.048	0.0225	0.08	0.7788	0.1541	1797.52	-0.023	0.0276	0.4046	0.0238	1789.49	-0.209	0.0547	0.0001336	0.4649	1591.34	-0.0883	0.025	0.0004093	0.5905	1955.4	-0.4199	0.1514	0.00554	0.1465	1604.35	0.0095	0.0102	0.3513	0.9246	1589.62	0.0146	0.025	0.5591	0.8052	1591.94
†	rs115415087	16:205132	t	c	0.004	-0.0209	0.4044	0.9587	0.4264	109	-0.1625	0.1506	0.2806	0.366	112	-1.2073	0.3275	0.0002274	0.5863	120	-0.3316	0.1199	0.0057	0.9072	147	-2.5876	0.8153	0.001505	0.5343	117	0.1533	0.0471	0.001134	0.1229	112	0.172	0.1247	0.1677	0.3757	116
†	rs145546625	16:220583	t	c	0.9317	0.1657	0.069	0.01639	0.007881	2600	0.0715	0.024	0.002894	0.03716	2595	0.4309	0.0481	3.179e-19	0.926	2207	0.0508	0.0234	0.02983	0.6937	2414	1.1534	0.1308	1.147e-18	0.869	2193	-0.0397	0.0092	1.484e-05	0.05669	2214	-0.0789	0.0226	0.0004827	0.5013	2195
†	rs55932218	16:221151	t	c	0.0096	0.0619	0.1991	0.7558	0.5958	394	-0.0432	0.0701	0.5376	0.6148	389	-0.4085	0.1406	0.003669	0.2862	348	-0.1332	0.0587	0.02318	0.4156	507	-0.9119	0.3806	0.01657	0.2088	360	0.0596	0.0262	0.0227	0.9075	345	0.1668	0.063	0.008159	0.7521	342
†	rs8058016	16:228786	a	c	0.9958	0.1547	0.408	0.7046	0.3555	109.527	0.2219	0.1474	0.1322	0.4734	114.647	1.6928	0.2823	2.03e-09	0.5612	125.168	0.304	0.1113	0.006297	0.9676	163.84	4.2379	0.7427	1.157e-08	0.5892	127.665	-0.205	0.046	8.489e-06	0.03332	107.072	-0.1555	0.0339	4.465e-06	0.9091	1317
†	rs76613236	16:230724	c	g	0.995	0.1728	0.3069	0.5733	0.2253	133.806	0.2782	0.1074	0.009576	0.5091	133.689	2.0957	0.1962	1.214e-26	0.01556	133.699	0.4219	0.0972	1.426e-05	0.1541	175.156	5.22	0.5522	3.291e-21	0.1185	138.832	-0.2795	0.0401	3.11e-12	0.02915	136.526	-0.4235	0.8069	1.104e-06	0.0625	143.526
†	rs61743947	16:240000	t	c	--	--	--	--	--	--	--	--	--	--	--	--	--	--	--	--	--	--	--	--	--	--	--	--	--	--	--	--	--	--	--	--	--	--	--	--
†	rs530159671	16:250184	a	g	0.9914	0.4649	0.1949	0.01705	0.1761	281.663	0.3677	0.0689	9.461e-08	0.49	284.728	1.8413	0.1684	8.221e-28	0.09879	208.515	0.4165	0.0658	2.454e-10	0.04508	291.54	3.9345	0.4835	4.061e-16	0.07057	208.354	-0.2008	0.0321	3.98e-10	0.6708	206.213	-0.3628	0.0719	4.59e-07	0.4041	205
†	rs145752042	16:267208	a	g	--	--	--	--	--	--	--	--	--	--	--	--	--	--	--	--	--	--	--	--	--	--	--	--	--	--	--	--	--	--	--	--	--	--	--	--
†	rs60616598	16:297264	a	g	0.963	0.0544	0.1044	0.6021	0.3331	1411	0.1003	0.0378	0.007875	0.1419	1411	0.5016	0.0795	2.728e-10	0.2228	1326	0.1671	0.0314	1.024e-07	0.6449	1790	1.0807	0.2002	6.775e-08	0.6484	1316	-0.0534	0.0125	1.977e-05	0.1187	1263	-0.1599	0.0338	2.171e-06	0.897	1314
*	rs9924561	16:314780	t	g	0.9866	0.2802	0.155	0.07064	0.7433	530.419	0.3025	0.0533	1.405e-08	0.5602	526.209	1.6572	0.1138	4.704e-48	0.8408	469.389	0.4657	0.047	3.952e-23	0.2792	670.95	3.6573	0.2989	1.986e-34	0.9535	474.917	-0.1622	0.021	9.93e-15	0.5461	460.727	-0.349	0.0473	1.647e-13	0.4338	454.039
†	rs142154093	16:366048	c	g	0.994	0.3164	0.3089	0.3057	0.4182	139.111	0.2455	0.1122	0.02863	0.5454	141.632	1.4546	0.2297	2.422e-10	0.5577	152.244	0.3074	0.0959	0.001348	0.7198	178.101	3.4802	0.5745	1.381e-09	0.2706	146.91	-0.1721	0.0385	7.616e-06	0.2371	141.911	-0.2918	0.1001	0.003569	0.4291	138.369
†	rs186066503	16:405483	t	c	0.989	-0.1538	0.3078	0.6172	0.02026	187.868	0.3154	0.1059	0.00289	0.02776	187.764	2.1949	0.1848	1.6e-32	0.3707	184.848	0.743	0.0799	1.428e-20	0.16	246.841	4.5164	0.4992	1.463e-19	0.0908	193.995	-0.2464	0.0342	5.836e-13	0.0405	178.75	-0.405	0.0882	4.336e-06	0.504	195.858
*	rs2608604	16:88849421	a	g	0.566	-0.0253	0.033	0.4431	0.2245	10168.2	-0.0504	0.0114	9.825e-06	0.2091	10161.7	-0.0424	0.0235	0.07127	0.6849	8533.5	-0.0788	0.011	6.905e-13	0.0006947	10114.8	0.1988	0.0642	0.001946	0.3286	8519.51	-0.0125	0.0044	0.004122	0.728	8543.13	0.0357	0.0107	0.0007919	0.2081	8470.85
*	rs4890634	18:43854259	t	c	0.3124	0.0297	0.0349	0.3944	0.05759	8831.67	0.0106	0.0121	0.3833	0.1501	8826.55	0.0754	0.0252	0.002751	0.6299	7412.38	0.0024	0.0117	0.8345	0.09196	8848.86	0.1496	0.0687	0.02935	0.7525	7406.42	-0.0055	0.0046	0.238	0.1358	7420.52	-0.0626	0.0113	2.971e-08	0.2276	7358.62
*	rs71176524	19:2177925	a	at	0.5676	-0.1495	0.0332	6.628e-06	0.5585	9885.04	-0.0445	0.0114	9.035e-05	0.7884	9878.76	0.004	0.0237	0.8648	0.8171	8301.27	0.0123	0.0109	0.2592	0.9643	9907.14	-0.0408	0.0644	0.5271	0.6906	8294.97	-0.0175	0.0044	7.181e-05	0.6975	8306.56	-0.0119	0.0106	0.2643	0.916	8243.5
†	rs12459922	19:4455862	a	g	0.2511	-0.0867	0.0375	0.02076	0.7029	7758.79	-0.0248	0.0128	0.05333	0.4711	7756.35	-0.0967	0.027	0.0003481	0.0842	6458.04	0.0009	0.0123	0.9429	0.3485	7729.36	-0.3303	0.0737	7.451e-06	0.0365	6453.47	0.0079	0.005	0.1123	0.2316	6469.86	0.0142	0.0122	0.2453	0.4725	6416.92
*	rs919797	19:4498157	a	g	0.4913	-0.0803	0.0326	0.01374	0.4576	10045.4	-0.0342	0.0113	0.002464	0.3095	10039.5	-0.0792	0.0236	0.000773	0.5318	8435.26	-0.0186	0.0109	0.08847	0.7225	10055.5	-0.1943	0.0634	0.002177	0.7068	8427.36	-0.0014	0.0044	0.7474	0.6128	8441.5	-0.0081	0.0108	0.4526	0.4046	8377.69
*	rs1799918	19:13002400	c	g	0.6189	0.0323	0.0337	0.3379	0.5885	9709.61	0.0044	0.0116	0.7019	0.7684	9705.93	-0.1041	0.0239	1.392e-05	0.4816	8114.95	-0.0105	0.0113	0.3514	0.797	9582.33	-0.3003	0.0665	6.367e-06	0.2987	8088.95	0.0182	0.0045	4.326e-05	0.5973	8127.84	0.0023	0.0109	0.8333	0.85	8049.55
*	rs958483	19:33759240	t	c	0.9272	-0.1993	0.0637	0.00175	0.9161	2565.68	-0.065	0.0219	0.00298	0.9346	2560.95	0.1217	0.0457	0.007786	0.9285	2162.67	0.0026	0.0213	0.9032	0.9159	2531.75	0.2661	0.124	0.03194	0.9953	2152.39	-0.0423	0.0084	5.398e-07	0.9786	2169.74	0.0136	0.0201	0.4998	0.2641	2153.15
*	rs6014993	20:55991637	a	g	0.652	0.039	0.0342	0.254	0.1264	9042.28	0.0233	0.0118	0.04913	0.06938	9043.08	0.124	0.0242	2.992e-07	0.6907	7566.44	0.0025	0.0114	0.829	0.2852	9048.83	0.3289	0.0661	6.411e-07	0.6973	7561.11	-0.009	0.0046	0.05099	0.3132	7565.88	-0.0172	0.0111	0.1225	0.6629	7511.11
*	rs4820079	22:32879617	t	g	0.4669	0.056	0.0323	0.08272	0.1923	10225.9	0.0198	0.0112	0.07596	0.1885	10219.9	0.0464	0.0233	0.04654	0.6368	8587.71	0.0048	0.0107	0.652	0.278	10240.6	0.0965	0.0644	0.1336	0.2377	8580.43	-0.0013	0.0043	0.7595	0.01964	8592.76	-0.022	0.0104	0.03483	0.2437	8527.74
*	rs855791	22:37462936	a	g	0.5622	0.2407	0.0331	3.681e-13	0.2682	10066.1	0.12	0.0115	1.514e-25	0.02728	10060.8	0.334	0.0238	9.061e-45	0.6236	8433.39	0.0969	0.0109	8.102e-19	0.04431	10024.8	0.6533	0.0644	3.546e-24	0.7114	8420.07	-0.0062	0.0044	0.1644	0.9343	8442.89	-0.0981	0.0107	6.946e-20	0.4063	8373.8
*	rs140523	22:50962782	c	g	0.6589	-0.0181	0.0345	0.6	0.236	8203.21	0.0025	0.0118	0.8295	0.3622	8199.62	0.082	0.0245	0.000821	0.3051	6881.7	0.0099	0.0118	0.3994	0.3059	8220.73	0.1582	0.068	0.02009	0.3477	6878.87	-0.0088	0.0046	0.05403	0.007295	6881.94	-0.0329	0.0112	0.003294	0.07824	6827.36

## Sheet: Table S6
Table S6. Effect direction of combined-phenotype lead SNPs significant for multiple traits are consistent with phenotypic correlation structure of RBC traits.
SNP	chr:pos	Trait 1	Beta 1	SE 1	Trait 2	Beta 2	SE 2	Pair-wise correlation coefficient
rs61523591	2:46372781	HCT	-0.2117	0.0295	HGB	-0.0696	0.008	0.94
rs2361016	3:24341268	MCH	0.106	0.0168	MCV	0.2602	0.0438	0.87
rs73210009	3:195830276	MCH	-0.1044	0.0155	MCV	-0.2453	0.0403	0.87
rs218265	4:55408999	MCH	0.1932	0.0181	MCV	0.5089	0.0474	0.87
rs218265	4:55408999	MCH	0.1932	0.0181	RBCC	-0.0382	0.0035	-0.33
rs218265	4:55408999	MCV	0.5089	0.0474	RBCC	-0.0382	0.0035	-0.38
rs4535497	5:1107428	MCV	-0.2471	0.04	RDW	0.0631	0.0079	-0.25
rs2032451	6:26092170	HCT	-0.2195	0.027	HGB	-0.1056	0.0092	0.94
rs2032451	6:26092170	HCT	-0.2195	0.027	MCH	-0.2825	0.022	0.2
rs2032451	6:26092170	HCT	-0.2195	0.027	MCV	-0.6189	0.0571	0.2
rs2032451	6:26092170	HGB	-0.1056	0.0092	MCH	-0.2825	0.022	0.33
rs2032451	6:26092170	HGB	-0.1056	0.0092	MCHC	-0.0863	0.0088	0.3
rs2032451	6:26092170	HGB	-0.1056	0.0092	MCV	-0.6189	0.0571	0.21
rs2032451	6:26092170	MCH	-0.2825	0.022	MCHC	-0.0863	0.0088	0.48
rs2032451	6:26092170	MCH	-0.2825	0.022	MCV	-0.6189	0.0571	0.87
rs2032451	6:26092170	MCH	-0.2825	0.022	RDW	0.1245	0.012	-0.39
rs2032451	6:26092170	MCHC	-0.0863	0.0088	RDW	0.1245	0.012	-0.35
rs2032451	6:26092170	MCV	-0.6189	0.0571	RDW	0.1245	0.012	-0.25
rs1800562	6:26093141	HCT	-0.3803	0.0444	HGB	-0.1679	0.015	0.94
rs1800562	6:26093141	HCT	-0.3803	0.0444	MCH	-0.4537	0.0369	0.2
rs1800562	6:26093141	HCT	-0.3803	0.0444	MCV	-0.9309	0.0955	0.2
rs1800562	6:26093141	HGB	-0.1679	0.015	MCH	-0.4537	0.0369	0.33
rs1800562	6:26093141	HGB	-0.1679	0.015	MCHC	-0.1196	0.0144	0.3
rs1800562	6:26093141	HGB	-0.1679	0.015	MCV	-0.9309	0.0955	0.21
rs1800562	6:26093141	MCH	-0.4537	0.0369	MCHC	-0.1196	0.0144	0.48
rs1800562	6:26093141	MCH	-0.4537	0.0369	MCV	-0.9309	0.0955	0.87
rs1800562	6:26093141	MCH	-0.4537	0.0369	RDW	0.1666	0.0215	-0.39
rs1800562	6:26093141	MCHC	-0.1196	0.0144	RDW	0.1666	0.0215	-0.35
rs1800562	6:26093141	MCV	-0.9309	0.0955	RDW	0.1666	0.0215	-0.25
rs11964516	6:41860252	MCH	0.1687	0.0192	MCV	0.4471	0.0502	0.87
rs11964516	6:41860252	MCH	0.1687	0.0192	MCV	0.4471	0.0502	0.87
rs13203155	6:109614844	MCH	-0.1128	0.0148	MCV	-0.2713	0.0386	0.87
rs13203155	6:109614844	MCH	-0.1128	0.0148	RBCC	0.0223	0.003	-0.33
rs13203155	6:109614844	MCV	-0.2713	0.0386	RBCC	0.0223	0.003	-0.38
rs35786788	6:135419042	HCT	0.2029	0.0223	HGB	0.0494	0.0076	0.94
rs35786788	6:135419042	HCT	0.2029	0.0223	MCH	-0.3173	0.0185	0.2
rs35786788	6:135419042	HCT	0.2029	0.0223	MCV	-0.7814	0.048	0.2
rs35786788	6:135419042	HCT	0.2029	0.0223	RBCC	0.0611	0.0037	0.72
rs35786788	6:135419042	HGB	0.0494	0.0076	MCH	-0.3173	0.0185	0.33
rs35786788	6:135419042	HGB	0.0494	0.0076	MCHC	-0.045	0.0073	0.3
rs35786788	6:135419042	HGB	0.0494	0.0076	MCV	-0.7814	0.048	0.21
rs35786788	6:135419042	HGB	0.0494	0.0076	RBCC	0.0611	0.0037	0.68
rs35786788	6:135419042	MCH	-0.3173	0.0185	MCHC	-0.045	0.0073	0.48
rs35786788	6:135419042	MCH	-0.3173	0.0185	MCV	-0.7814	0.048	0.87
rs35786788	6:135419042	MCH	-0.3173	0.0185	RBCC	0.0611	0.0037	-0.33
rs35786788	6:135419042	MCH	-0.3173	0.0185	RDW	0.0827	0.01	-0.39
rs35786788	6:135419042	MCHC	-0.045	0.0073	RDW	0.0827	0.01	-0.35
rs35786788	6:135419042	MCV	-0.7814	0.048	RBCC	0.0611	0.0037	-0.38
rs35786788	6:135419042	MCV	-0.7814	0.048	RDW	0.0827	0.01	-0.25
rs607203	6:139841653	MCH	-0.241	0.0284	MCV	-0.7377	0.0743	0.87
rs590856	6:139844429	MCH	0.1173	0.0146	MCV	0.3791	0.0379	0.87
rs7385804	7:100235970	HCT	0.117	0.0185	MCH	-0.1191	0.0155	0.2
rs7385804	7:100235970	HCT	0.117	0.0185	MCV	-0.2714	0.0403	0.2
rs7385804	7:100235970	HCT	0.117	0.0185	RBCC	0.025	0.0031	0.72
rs7385804	7:100235970	MCH	-0.1191	0.0155	MCV	-0.2714	0.0403	0.87
rs7385804	7:100235970	MCH	-0.1191	0.0155	RBCC	0.025	0.0031	-0.33
rs7385804	7:100235970	MCV	-0.2714	0.0403	RBCC	0.025	0.0031	-0.38
rs10253736	7:151415256	HCT	0.1546	0.0213	HGB	0.0547	0.0073	0.94
rs12718598	7:50428445	MCH	0.1119	0.0146	MCV	0.3065	0.0382	0.87
rs12718598	7:50428445	MCH	0.1119	0.0146	RBCC	-0.02	0.0029	-0.33
rs12718598	7:50428445	MCV	0.3065	0.0382	RBCC	-0.02	0.0029	-0.38
rs2519093	9:136141870	HCT	0.1893	0.0234	HGB	0.0684	0.008	0.94
rs7853365	9:4855858	MCH	-0.1399	0.0184	MCV	-0.3747	0.0479	0.87
rs34793991	10:46080590	MCH	0.2094	0.0334	MCV	0.5708	0.0866	0.87
rs17476364	10:71094504	HCT	0.3706	0.0351	HGB	0.1301	0.012	0.94
rs33930165	11:5248233	MCH	1.3127	0.165	MCHC	-0.9275	0.063	0.48
rs33930165	11:5248233	MCH	1.3127	0.165	MCV	6.0733	0.4307	0.87
rs33930165	11:5248233	MCH	1.3127	0.165	RBCC	-0.2182	0.0314	-0.33
rs33930165	11:5248233	MCV	6.0733	0.4307	RBCC	-0.2182	0.0314	-0.38
rs28456	11:61589481	HGB	0.0419	0.0067	RBCC	0.0192	0.0033	0.68
rs597808	12:111973358	HCT	-0.1402	0.0196	HGB	-0.0531	0.0067	0.94
rs115415087	16:205132	MCH	-0.9756	0.1373	MCV	-2.641	0.3485	0.87
rs115415087	16:205132	MCH	-0.9756	0.1373	RBCC	0.1524	0.0242	-0.33
rs115415087	16:205132	MCV	-2.641	0.3485	RBCC	0.1524	0.0242	-0.38
rs145546625	16:220583	MCH	0.4016	0.0527	MCV	1.0984	0.1416	0.87
rs8058016	16:228786	MCH	1.7363	0.178	MCV	4.3502	0.4605	0.87
rs76613236	16:230724	MCH	2.157	0.141	MCHC	0.382	0.047	0.48
rs76613236	16:230724	MCH	2.157	0.141	MCV	5.443	0.366	0.87
rs76613236	16:230724	MCH	2.157	0.141	RBCC	-0.285	0.026	-0.33
rs76613236	16:230724	MCH	2.157	0.141	RDW	-0.421	0.067	-0.39
rs76613236	16:230724	MCV	5.443	0.366	RBCC	-0.285	0.026	-0.38
rs76613236	16:230724	MCV	5.443	0.366	RDW	-0.421	0.067	-0.25
rs76613236	16:230724	MCHC	0.382	0.047	RDW	-0.421	0.067	-0.35
rs61743947	16:240000	MCH	2.2678	0.3096	MCHC	0.7279	0.1078	0.48
rs61743947	16:240000	MCH	2.2678	0.3096	MCV	5.6057	0.8212	0.87
rs530159671	16:250184	MCH	1.4072	0.1378	MCHC	0.4093	0.0597	0.48
rs530159671	16:250184	MCH	1.4072	0.1378	MCV	3.0586	0.372	0.87
rs145752042	16:267208	MCH	-2.2842	0.2591	MCV	-5.9748	0.6665	0.87
rs60616598	16:297264	MCH	0.4482	0.0456	MCHC	0.1076	0.0161	0.48
rs60616598	16:297264	MCH	0.4482	0.0456	MCV	0.9611	0.1167	0.87
rs60616598	16:297264	MCH	0.4482	0.0456	RDW	-0.1366	0.0229	-0.39
rs60616598	16:297264	MCHC	0.1076	0.0161	RDW	-0.1366	0.0229	-0.35
rs60616598	16:297264	MCV	0.9611	0.1167	RDW	-0.1366	0.0229	-0.25
rs9924561	16:314780	HGB	0.1968	0.0203	MCH	1.5441	0.0559	0.33
rs9924561	16:314780	HGB	0.1968	0.0203	MCHC	0.3738	0.0189	0.3
rs9924561	16:314780	HGB	0.1968	0.0203	MCV	3.7073	0.146	0.21
rs9924561	16:314780	HGB	0.1968	0.0203	RBCC	-0.1645	0.0107	0.68
rs9924561	16:314780	MCH	1.5441	0.0559	MCHC	0.3738	0.0189	0.48
rs9924561	16:314780	MCH	1.5441	0.0559	MCV	3.7073	0.146	0.87
rs9924561	16:314780	MCH	1.5441	0.0559	RBCC	-0.1645	0.0107	-0.33
rs9924561	16:314780	MCH	1.5441	0.0559	RDW	-0.2675	0.0293	-0.39
rs9924561	16:314780	MCHC	0.3738	0.0189	RDW	-0.2675	0.0293	-0.35
rs9924561	16:314780	MCV	3.7073	0.146	RBCC	-0.1645	0.0107	-0.38
rs9924561	16:314780	MCV	3.7073	0.146	RDW	-0.2675	0.0293	-0.25
rs142154093	16:366048	MCH	1.683	0.142	MCHC	0.336	0.048	0.48
rs142154093	16:366048	MCH	1.683	0.142	MCV	4.179	0.349	0.87
rs142154093	16:366048	MCH	1.683	0.142	RBCC	-0.175	0.024	-0.33
rs142154093	16:366048	MCV	4.179	0.349	RBCC	-0.175	0.024	-0.38
rs186066503	16:405483	MCH	2.201	0.1929	MCHC	0.7504	0.0866	0.48
rs186066503	16:405483	MCH	2.201	0.1929	MCV	4.5701	0.5091	0.87
rs186066503	16:405483	MCH	2.201	0.1929	RBCC	-0.2684	0.034	-0.33
rs186066503	16:405483	MCV	4.5701	0.5091	RBCC	-0.2684	0.034	-0.38
rs1799918	19:13002400	MCH	-0.1187	0.0155	MCV	-0.2862	0.0408	0.87
rs1799918	19:13002400	MCH	-0.1187	0.0155	RBCC	0.022	0.0031	-0.33
rs1799918	19:13002400	MCV	-0.2862	0.0408	RBCC	0.022	0.0031	-0.38
rs6014993	20:55991637	MCH	0.1083	0.0151	MCV	0.311	0.0394	0.87
rs855791	22:37462936	HCT	0.2256	0.0185	HGB	0.1019	0.0063	0.94
rs855791	22:37462936	HCT	0.2256	0.0185	MCH	0.2884	0.0151	0.2
rs855791	22:37462936	HCT	0.2256	0.0185	MCV	0.5954	0.0395	0.2
rs855791	22:37462936	HGB	0.1019	0.0063	MCH	0.2884	0.0151	0.33
rs855791	22:37462936	HGB	0.1019	0.0063	MCHC	0.0688	0.006	0.3
rs855791	22:37462936	HGB	0.1019	0.0063	MCV	0.5954	0.0395	0.21
rs855791	22:37462936	MCH	0.2884	0.0151	MCHC	0.0688	0.006	0.48
rs855791	22:37462936	MCH	0.2884	0.0151	MCV	0.5954	0.0395	0.87
rs855791	22:37462936	MCH	0.2884	0.0151	RDW	-0.104	0.008	-0.39
rs855791	22:37462936	MCHC	0.0688	0.006	RDW	-0.104	0.008	-0.35
rs855791	22:37462936	MCV	0.5954	0.0395	RDW	-0.104	0.008	-0.25
rs140523	22:50962782	MCH	0.0975	0.0162	MCV	0.2524	0.0423	0.87
Orange-highlighted rows indicate instances in which the directions of effect at the lead SNP did not correspond to the direction of correlation for the two traits.
Comparisons were limited to trait pairs exhibiting modest or higher correlation (r2≥|0.2|).

[truncated: 6 more sheets: Table S7, Table S8, Table S9, Table S10, Table S11, Table S12]
